# Supplementary material for: Natural Products from Cyanobacteria: Focus on Beneficial Activities
Source: Mar Drugs. 2019 May 30;17(6):320. doi: 10.3390/md17060320 (PMC6627551; doi:10.3390/md17060320)
Supplement: Supplementary file 1 [file marinedrugs-17-00320-s001.zip]

Archive with 3 entries (3 files):
- Demay et al_supp data_S2_Cyanobacterial metabolite database.xlsx
- Demay et al_supp data_S3_Detailed of the molecules described.xlsx
- Demay et al_supp data_S1_Amino acid sequences of cyanopeptolin-like family.xlsx
