# Supplementary material for: Natural Products from Cyanobacteria: Focus on Beneficial Activities
Source: Mar Drugs. 2019 May 30;17(6):320. doi: 10.3390/md17060320 (PMC6627551; doi:10.3390/md17060320)
Supplement: Supplementary file 1 [file marinedrugs-17-00320-s001.zip › Demay et al_supp data_S2_Cyanobacterial metabolite database.xlsx]

## Sheet: Feuil1
Metadata
Metabolite family	Abbreviation	Synonyms	Variants	Chemical class	Stucture	Metabolic pathway	Order	Family	Genus	Species	Strain	Note	Ecosystem	Site	Lethality-toxicity	Test	Neurotoxicity	Test	Hepatotoxicity	Test	Dermal toxicity	Test	Cytotoxicity	Test	Anti-inflammatory	Test	Antioxidant	Test	Antiviral	Test	Antialgal	Test	Antibacterial	Test	Antifungal	Test	Antitumor	Test	Antiprotozoal	Test	Other enzyme inhibitor	Test	Protease inhibitor	Test	Others properties	Mode of action	Use	Note	Reference
Name of the family of metabolites	Name abbreviation	Synonyms for the metabolite family	Number of variants identified for the metabolite family	Chemical class of the metabolite family	Stucture of the molecule (cyclic, linear, etc)	Identified metabolite biosynthetic pathway	Taxonomic order of the producing strain	Taxonomic family of the producing strain	Taxonomic genus of the producing strain	Species of the producing strain	Producing strain identifier	General note concerning the producing strain (environmental sample, axenic culture, etc)	Original ecosystem of the producing strain	Site where the strain collected	1 if the metabolite family showed lethality-toxicity (against whole organisms) 0 if not ND/NT (Not determined/Not tested) if data is not available	Test realized	1 if the metabolite family showed neurotoxicity 0 if not ND/NT (Not determined/Not tested) if data is not available	Test realized	1 if the metabolite family showed hepatotoxicity 0 if not ND/NT (Not determined/Not tested) if data is not available	Test realized	1 if the metabolite family showed dermal toxicity 0 if not ND/NT (Not determined/Not tested) if data is not available	Test realized	1 if the metabolite family showed cytotoxicity 0 if not ND/NT (Not determined/Not tested) if data is not available	Test realized	1 if the metabolite family showed anti-inflammatory activity 0 if not ND/NT (Not determined/Not tested) if data is not available	Test realized	1 if the metabolite family showed antioxidant activity 0 if not ND/NT (Not determined/Not tested) if data is not available	Test realized	1 if the metabolite family showed antiviral activity 0 if not ND/NT (Not determined/Not tested) if data is not available	Test realized	1 if the metabolite family showed microalgal activity 0 if not ND/NT (Not determined/Not tested) if data is not available	Test realized	1 if the metabolite family showed antibacterial activity 0 if not ND/NT (Not determined/Not tested) if data is not available	Test realized	1 if the metabolite family showed antifungal activity 0 if not ND/NT (Not determined/Not tested) if data is not available	Test realized	1 if the metabolite family showed antitumor activity (in vivo) 0 if not ND/NT (Not determined/Not tested) if data is not available	Test realized	1 if the metabolite family showed antiprotozoal activity 0 if not ND/NT (Not determined/Not tested) if data is not available	Test realized	1 if the metabolite family showed enzyme inhibition activity 0 if not ND/NT (Not determined/Not tested) if data is not available	Test realized	1 if the metabolite family showed protease inhibition activity 0 if not ND/NT (Not determined/Not tested) if data is not available	Test realized	Other activity detected	Metabolite mode of action	Exploitation of the metabolite	Remarks	Reference of the first publication dealing with the purification and the identification of the molecule
Database
Metabolite family	Abbreviation	Synonyms	Variants	Chemical class	Stucture	Metabolic pathway	Order	Family	Genus	Species	Strain	Note	Ecosystem	Site	Lethality-toxicity	Test	Neurotoxicity	Test	Hepatotoxicity	Test	Dermal toxicity	Test	Cytotoxicity	Test	Anti-inflammatory	Test	Antioxidant	Test	Antiviral	Test	Antialgal	Test	Antibacterial	Test	Antifungal	Test	Antitumor	Test	Antiprotozoal	Test	Other enzyme inhibitor	Test	Protease inhibitor	Test	Others properties	Mode of action	Use	Note	Reference
1,8-dihydroxy-4-methylanthraquinone			1	Aromatic compound	Cyclic	NA	Nostocales	Nostocaceae	Nostoc	Nostoc commune	EAWAG 122b	Environmental sample	Terrestrial	Switzerland	ND/NT	0	ND/NT	0	ND/NT	0	ND/NT	0	ND/NT	0	ND/NT	0	ND/NT	0	ND/NT	0	ND/NT	0	1	VS Bacillus cereus, Staphylococcus epidermidis	ND/NT	0	ND/NT	0	ND/NT	0	ND/NT	0	ND/NT	0					Jaki
2,5-dimethyldodecanoic acid			2	Fatty acid	Linear	NA	Oscillatoriales	Oscillatoriaceae	Lyngbya	Lyngbya sp. ; Lyngbya aestuarii		Environmental sample	Marine	Australia	ND/NT	0	ND/NT	0	ND/NT	0	ND/NT	0	ND/NT	0	ND/NT	0	ND/NT	0	ND/NT	0	ND/NT	0	ND/NT	0	ND/NT	0	ND/NT	0	ND/NT	0	ND/NT	0	ND/NT	0					Entzeroth
2-methylisoborneol	MIB		1	Terpene	Cyclic	Terpene synthase	Synechococcales ; Oscillatoriales ; Nostocales	Pseudanabaenaceae ; Oscillatoriaceae ; Nostocaceae ; Microcoleaceae	Pseudanabaena ; Phormidium ; Oscillatoria ; Lyngbya ; Planktothrix ; Nostoc ; Cylindrospermum	Pseudanabaena sp. ; Pseudanabaena limnetica ; Phormidium calcicola ; Oscillatoria curviceps ; Oscillatoria tenuis ; Lyngbya sp. ; Oscillatoria sp. ; Planktothrix sp. ; Nostoc sp. ; Cylindrospermum stagnale	dqh15		Freshwater	California	1	VS Lemna minor	0	0	ND/NT	0	ND/NT	0	ND/NT	0	ND/NT	0	ND/NT	0	ND/NT	0	ND/NT	0	1	VS Microcystis NIES-102	ND/NT	0	ND/NT	0	ND/NT	0	1	VS TRPA1 channel	ND/NT	0	Responsible for earthy tastes and odors in water supplies			Structural analog of camphor	Giglio
4-hydroxy-7-methylindan-1-one			1	Aromatic compound	Cyclic	NA	Nostocales	Nostocaceae	Nostoc	Nostoc commune	EAWAG 122b	Environmental sample	Terrestrial	Switzerland	ND/NT	0	ND/NT	0	ND/NT	0	ND/NT	0	ND/NT	0	ND/NT	0	ND/NT	0	ND/NT	0	ND/NT	0	1	VS Bacillus cereus	ND/NT	0	ND/NT	0	ND/NT	0	ND/NT	0	ND/NT	0					Jaki
6,11-epoxyisodaucane			1	Terpene	Cyclic	NA	Nostocales	Rivulariaceae	Calothrix	Calothrix sp.	PCC 7508	Axenic	Sphagnum bog	Switzerland	0	VS Chironomus riparius	ND/NT	0	ND/NT	0	ND/NT	0	ND/NT	0	ND/NT	0	ND/NT	0	ND/NT	0	ND/NT	0	ND/NT	0	ND/NT	0	ND/NT	0	ND/NT	0	ND/NT	0	ND/NT	0					Höckelmann
6-cyano-indolocarbazoles			2	Alkaloid	Cyclic	NA	Nostocales	Nostocaceae	Nostoc	Nostoc sphaericum	EX-5-1	Environmental sample	Soil	Hawaii	ND/NT	0	ND/NT	0	ND/NT	0	ND/NT	0	1	VS KB, LoVo cell lines	ND/NT	0	ND/NT	0	1	VS HSV-II	ND/NT	0	ND/NT	0	ND/NT	0	ND/NT	0	ND/NT	0	ND/NT	0	ND/NT	0					Knübel
9-Ethyliminomethyl-12-(morpholin-4-ylmethoxy)-5, 8, 13, 16-tetraaza-hexacene-2, 3 dicarboxylic acid	EMTAHDACA		1	Carboxilic acid	Cyclic	NA	Nostocales	Nostocaceae	Nostoc	Nostoc sp.	MGL001	Unialgal culture	Freshwater	India	ND/NT	0	ND/NT	0	ND/NT	0	ND/NT	0	ND/NT	0	ND/NT	0	ND/NT	0	ND/NT	0	ND/NT	0	1	VS Escherichia coli, Proteus vulgaris, Pseudomonas aeruginosa	ND/NT	0	ND/NT	0	ND/NT	0	ND/NT	0	ND/NT	0					Niveshika
Abietanes			2	Terpene	Cyclic	NA	Oscillatoriales	Microcoleaceae	Microcoleus	Microcoleus lacustris		Environmental sample	Freshwater	Mexico	ND/NT	0	ND/NT	0	ND/NT	0	ND/NT	0	ND/NT	0	ND/NT	0	ND/NT	0	ND/NT	0	ND/NT	0	1	VS Staphylococcus aureus, Staphylococcus epidermidis, Salmonella typhi, Vibrio cholerae	ND/NT	0	ND/NT	0	ND/NT	0	ND/NT	0	ND/NT	0					Pérez Gutiérrez
Abietic acids			2	Terpene	Cyclic	NA	Oscillatoriales ; Nostocales ; Chroococcidiopsidales ; Synechococcales	Oscillatoriaceae ; Nostocaceae ; Chroococcidiopsidaceae ; Merismopediaceae ; Leptolyngbyaceae	Plectonema ; Nostoc ; Chroococcidiopsis ; Synechocystis ; Leptolyngbya ; Nodosilinea	Plectonema radiosum ; Nostoc sp. ; Chroococcidiopsis sp. ; Synechocystis sp. ; Synechocystis salina ; Leptolyngbya ectocarpi ; Leptolyngbya sp. ; Nodosilinea sp.	LEGE : 10388 ; 06105 ; 06077 ; 07365 ; 06174 ; 06079 ; 06099 ; 11425 ; 07084 ; 13457	NA	Freshwater ; Marine ; Brackish	Japan	0	VS Artemia salina	ND/NT	0	ND/NT	0	ND/NT	0	ND/NT	0	ND/NT	0	ND/NT	0	ND/NT	0	0	VS Chlorella vulgaris	1	VS Synechococcus nidulans	ND/NT	0	ND/NT	0	ND/NT	0	ND/NT	0	ND/NT	0				First isolated from conifer resin	Costa
Acutiphycins			2	Macrolide	Cyclic	NA	Oscillatoriales	Oscillatoriaceae	Oscillatoria	Oscillatoria acutissima		Environmental sample	Freshwater	Hawaii	ND/NT	0	ND/NT	0	ND/NT	0	ND/NT	0	1	VS murine Lewis lung carcinoma, KB, NIH/3T3 cells	ND/NT	0	ND/NT	0	ND/NT	0	ND/NT	0	ND/NT	0	ND/NT	0	ND/NT	0	1	Anti-proliferative activity	ND/NT	0	ND/NT	0					Barchi
Aerucyclamides		Aerucyclamide A-D	4	Peptide	Cyclic	NA	Chroococcales	Microcystaceae	Microcystis	Microcystis aeruginosa	PCC 7806		Freshwater	The Netherlands	1	VS Thamnocephalus patyurus	ND/NT	0	ND/NT	0	ND/NT	0	0	VS L6 rat myoblasts	ND/NT	0	ND/NT	0	ND/NT	0	ND/NT	0	ND/NT	0	ND/NT	0	1	VS Plasmodium falciparum K1, Trypanosoma b. rhodesiense	ND/NT	0	ND/NT	0	ND/NT	0					Portmann
Aeruginazoles		Aeruginazole DA1497, DA1304, DA1274, DA1338, DA1372	3	Peptide	Cyclic	NA	Chroococcales	Microcystaceae	Microcystis	Microcystis aeruginosa		Environmental sample	Freshwater	Israel	ND/NT	0	ND/NT	0	ND/NT	0	ND/NT	0	0	Not mentioned	ND/NT	0	ND/NT	0	ND/NT	0	ND/NT	0	1	VS Staphylococcus aureus	ND/NT	0	ND/NT	0	ND/NT	0	ND/NT	0	0	Not mentioned					Adiv
Aeruginoguanidines		Aeruginoguanidines 98-A-C	3	Peptide	Mixed	NA	Chroococcales	Microcystaceae	Microcystis	Microcystis aeruginosa	NIES-98, 91,99, 101, 299	Axenic	Freshwater	Japan	ND/NT	0	ND/NT	0	ND/NT	0	ND/NT	0	1	VS P388 murine leukemia cells	ND/NT	0	ND/NT	0	ND/NT	0	ND/NT	0	ND/NT	0	ND/NT	0	ND/NT	0	ND/NT	0	ND/NT	0	ND/NT	0					Ishida
Aeruginosamide		Aeruginosamide A-C	3	Peptide	Linear	Cyanobactin (RiPPs)	Chroococcales	Microcystaceae	Microcystis	Microcystis aeruginosa	PCC 9432		Freshwater	Canada ; England	ND/NT	0	ND/NT	0	ND/NT	0	ND/NT	0	1	VS A2780 human ovarian tumor cells and K562 human leukaemia cells	ND/NT	0	ND/NT	0	ND/NT	0	ND/NT	0	ND/NT	0	ND/NT	0	ND/NT	0	ND/NT	0	ND/NT	0	ND/NT	0					Leikoski
Aeruginosins	AER	Aeruginosin 102A-B, 298-A, -B, 98-A, -B, -C, 101, 89-A, -B, 865 Aeruginoside 126A-B	55	Peptide	Linear	NRPS	Chroococcales ; Nostocales ; Oscillatoriales	Microcystaceae ; Aphanizomenonaceae ; Oscillatoriaceae ; Microcoleaceae	Microcystis ; Nodularia ; Oscillatoria ; Planktothrix	Microcytis aeruginosa ; Planktothrix agardhii ; Nodularia spumigena ; Nostoc sp.	PCC7806 ; CYA126/8 ; Lukeova 30-93	Axenic ; assemblage	Freshwater;Marine;Soil	;; Czech Republic	ND/NT	0	ND/NT	0	ND/NT	0	ND/NT	0	0	Impedance mesurement ; cell-viability methyl-tetrazolium tests (VS HeLa et HepG2)	1	AlphaLISA assay to measure the levels of proinflammatory mediators IL-8 and ICAM-1 in hTNF-a-stimulated HLMVECs	ND/NT	0	ND/NT	0	ND/NT	0	ND/NT	0	ND/NT	0	ND/NT	0	ND/NT	0	ND/NT	0	1	VS Trypsin, Thrombin, Plasmin					Matsuda
Aestuaramides		Aestuaramide A-L Aesturamide	12	Peptide	Cyclic	Cyanobactin (RiPPs)	Oscillatoriales	Oscillatoriaceae	Lyngbya	Lyngbya aestuarii	PCC 8106		Marine	North Sea, Germany	ND/NT	0	ND/NT	0	ND/NT	0	ND/NT	0	ND/NT	0	ND/NT	0	ND/NT	0	ND/NT	0	ND/NT	0	ND/NT	0	ND/NT	0	ND/NT	0	ND/NT	0	ND/NT	0	ND/NT	0					McIntosh
Agardhipeptins		Agardhipeptin A, B	2	Peptide	Cyclic	NA	Oscillatoriales	Microcoleaceae	Planktothrix	Planktothrix agardhii	NIES-204	Axenic	Freshwater	Japan	ND/NT	0	ND/NT	0	ND/NT	0	ND/NT	0	ND/NT	0	ND/NT	0	ND/NT	0	ND/NT	0	ND/NT	0	ND/NT	0	ND/NT	0	ND/NT	0	ND/NT	0	ND/NT	0	1	VS Thrombin					Shin
Almiramides		Almiramide A-H	8	Lipopeptide	Linear	NA	Oscillatoriales	Oscillatoriaceae	Lyngbya ; Oscillatoria	Lyngbya majuscula ; Oscillatoria nigroviridis		Environmental sample	Marine	Panama ; Colombia	1	VS Artemia salina	ND/NT	0	ND/NT	0	ND/NT	0	1	VS Gingival fibroblast cell line, A549, MDA-MB231, MCF-7, HeLa, PC3	ND/NT	0	ND/NT	0	ND/NT	0	ND/NT	0	ND/NT	0	ND/NT	0	1	VS Leishmania donovani	ND/NT	0	ND/NT	0	ND/NT	0	Feeding deterrence against grazers				Shah
Alotamide			1	Depsipeptide	Cyclic	NA	Oscillatoriales	Oscillatoriaceae	Lyngbya	Lyngbya bouillonii	1783	Environmental sample	Marine	Papua New Guinea	ND/NT	0	1	VGSC blocking activity	ND/NT	0	ND/NT	0	ND/NT	0	ND/NT	0	ND/NT	0	ND/NT	0	ND/NT	0	ND/NT	0	ND/NT	0	ND/NT	0	ND/NT	0	ND/NT	0	ND/NT	0	Displays calcium influx activation in murine cerebrocortical neurons				Soria-Mercado
Amantelides		Amantelide A, B	2	Macrolide	Cyclic	NA	Oscillatoriales	Oscillatoriaceae	NA	NA		Environmental sample	Marine	Guam	ND/NT	0	ND/NT	0	ND/NT	0	ND/NT	0	1	VS HT29 colorectal carcinoma ; HeLa cervical carcinoma	ND/NT	0	ND/NT	0	ND/NT	0	ND/NT	0	1	VS Staphylococcus aureus, Pseudomonas aeruginosa	1	VS Dendryphiella salina, Lindra thalassiae, and Fusarium sp.	ND/NT	0	1	VS HT29 colorectal carcinoma ; HeLa cervical carcinoma	ND/NT	0	ND/NT	0	Antiproliferative activity	Possible effects on the cell membrane			Salvador-Reyes
Ambigols		Ambigol A-C	3	Alkaloid	Cyclic	NA	Nostocales	Hapalosiphonaceae	Fischerella	Fischerella ambigua	108b	Environmental sample	Terrestrial	Switzerland	1	VS Biomphalaria glabrata	ND/NT	0	ND/NT	0	ND/NT	0	1	VS L6 rat myoblasts	ND/NT	0	ND/NT	0	ND/NT	0	1	VS Chlorella fusca	1	VS Bacillus subtilis, Bacillus megaterium, Mycobacterium tuberculosis	1	VS Penicillium oxalicum, Ustilago violacea , Microbotryum violaceum	1	VS Trypanosoma cruzi, Trypanosoma rhodesiense, Plasmodium falciparum	ND/NT	0	1	VS Cyclooxygenases, HIV-1 reverse transcriptase	ND/NT	0					Falch
Anabaenolysins	Abl	Anabaenolysin A, B	2	Lipopeptide	Cyclic	NA	Nostocales	Nostocaceae	Anabaena	Anabaena sp.		Environmental sample	Brackish	Finland	ND/NT	0	ND/NT	0	ND/NT	0	ND/NT	0	1	VS Jurkat, HL-60, NB4, IPC-81, Ewing, SHSY-5Y, HeLa, U87, NRK cells and Primary hepatocytes	ND/NT	0	ND/NT	0	ND/NT	0	ND/NT	0	ND/NT	0	1	VS Candida albicans	ND/NT	0	ND/NT	0	ND/NT	0	ND/NT	0	Haemolytic activity, able to permeabilize mammalian cells in a cholesterol-dependent manner	Cytotoxic via cytolitic activity			Jokela
Anabaenopeptilide		Anabaenopeptilide 90-A,B	2	Depsipeptide	Cyclic	NRPS	Nostocales	Nostocaceae	Anabaena	Anabaena sp.	90	Axenic	Freshwater	Vesijärvi, Finland	ND/NT	0	ND/NT	0	ND/NT	0	ND/NT	0	ND/NT	0	ND/NT	0	ND/NT	0	ND/NT	0	ND/NT	0	ND/NT	0	ND/NT	0	ND/NT	0	ND/NT	0	ND/NT	0	ND/NT	0					Rouhiainen
Anabaenopeptins	Aps	Ferintoic acid A, B Nodulapeptin A, B Anabaenopeptin A-H, T, 679, 908, 915 Oscillamide B, C, Y Schizopeptin 791 Pompanopeptin B Nodulapeptin 899, 901, 917 Lyngbyaureidamide A, B	26	Peptide	Cyclic	NRPS	Nostocales ; Oscillatoriales ; Chroococcales ; Synechococcales	Nostocaceae ; Microcoleaceae ; Oscillatoriaceae ; Microcystaceae ; Aphanizomenonaceae ; Schizotrichaceae	Anabaena ; Planktothrix ; Microcystis ; Lyngbya ; Nodularia ; Schizothrix ; Aphanizomenon	Anabaena sp. ; Planktothrix agardhii ; Anabaena flos-aquae ; Oscillatoria agardhii ; Microcystis sp. ; Lyngbya sp. ; Nodularia spumigena ; Planktothrix rubescens ; Lyngbya confervoides ; Schizothrix sp. ; Microcystis aeruginosa ; Aphanizomenon flos-aquae	90 ; NIES-81	Axenic ; environmental sample	Freshwater;Marine;Terrestrial	Finland ; Canada ; Allemagne ; Florida USA ; Sweden ; Isreal ; England	ND/NT	0	ND/NT	0	ND/NT	0	ND/NT	0	0	CellTiter-Glo Luminescent cell ciability assay VS K-562 cells	ND/NT	0	ND/NT	0	ND/NT	0	ND/NT	0	ND/NT	0	ND/NT	0	ND/NT	0	ND/NT	0	1	VS protein-serine/thréonine phosphatases PP1 and PP2A	1	VS carboxypeptidase A, trypsin, chymotrypsin	Inhibit protein-serine/thréonine phosphatases PP1 and PP2A	ND/NT			Shah
Anachelin			2	Peptide	Linear	NA	Nostocales	Nostocaceae	Anabaena	Anabaena cylindrica	CCAP 1403-2a ; PCC 7122 ; NIES-19	Environmental sample	Freshwater	England	ND/NT	0	ND/NT	0	ND/NT	0	ND/NT	0	ND/NT	0	ND/NT	0	ND/NT	0	ND/NT	0	ND/NT	0	ND/NT	0	ND/NT	0	ND/NT	0	ND/NT	0	ND/NT	0	ND/NT	0	Siderophore				Beiderbeck
Anacyclamides		Anacyclamide (A-E)10, E10P, A11, A15, A15G, A7, F10P, A9P, A20P, A20PP, A8P, B8, C8, B7	18	Peptide	Cyclic	Cyanobactin (RiPPs)	Nostocales	Nostocaceae	Anabaena	Anabaena sp.	90	Environmental sample	Freshwater;Marine	Finland, Denmark ; Baltic Sea	ND/NT	0	ND/NT	0	ND/NT	0	ND/NT	0	ND/NT	0	ND/NT	0	ND/NT	0	ND/NT	0	ND/NT	0	ND/NT	0	ND/NT	0	ND/NT	0	ND/NT	0	ND/NT	0	ND/NT	0					Leikoski
Anatoxins	ANTX	Anatoxin-a, homoanatoxin-a, cis-,trans-dihydroanataoxin-a, cis-,trans-dihydrohomoanatoxin-a	6	Alkaloid	Cyclic	PKS	Nostocales ; Oscillatoriales ; Chroococcales	Nostocaceae ; Microcoleaceae ; Microcystaceae ; Oscillatoriaceae ; Aphanizomenonaceae	Anabaena ; Cylindrospermum ; Planktothrix ; Microcystis ; Trichodesmium ; Oscillatoria ; Raphidiopsis ; Phormidium	Oscillatoria sp. ; Anabaena flos-aquae ; Cylindrospermum stagnale ; Oscillatoria formosa	PCC6506 ; NRC-44h ; PCC7417 ; NIVA-CYA92	Environmental sample	Freshwater	; Canada	1	VS Mouse	1	Nicotinic agonist	ND/NT	0	ND/NT	0	1	VS mouse lymphocytes	ND/NT	0	ND/NT	0	ND/NT	0	ND/NT	0	ND/NT	0	ND/NT	0	ND/NT	0	ND/NT	0	ND/NT	0	ND/NT	0		Binding to acetylcholine receptors and remains there.			Devlin
Antillatoxin			2	Depsipeptide	Cyclic	NA	Oscillatoriales	Oscillatoriaceae	Lyngbya	Lyngbya majuscula	NSB-15 Dec 91-1	Environmental sample	Marine	Curaçao	1	VS Carassius auratus	1	Test vs cerebellar granule cell (CGC) of rats	ND/NT	0	ND/NT	0	1	Test vs cerebellar granule cell (CGC) of rats	ND/NT	0	ND/NT	0	ND/NT	0	ND/NT	0	ND/NT	0	ND/NT	0	ND/NT	0	ND/NT	0	ND/NT	0	ND/NT	0	Ichthyotoxic activity show by fish bioassay VS Carassius auratus	Activation of voltage-gated sodium channels leading to sodium influx in cerebellar granule neuron	NA		Jabba
Aplysiatoxins	APTX	Aplysiatoxin Oscillatoxin A Nhantrangin A-B Debromoaplysiatoxin Anhydroaplysiatoxin 3-methoxyaplysiatoxin 3-methoxydebromoaplysiatoxin Neo-debromoaplysiatoxin A-B	12	Polyketide	Mixed	NA	Oscillatoriales ; Synechococcales	Oscillatoriaceae ; Schizotrichaceae ; Microcoleaceae	Lyngbya ; Schizothrix ; Trichodesmium ; Oscillatoria	Lyngbya majuscula ; Trichodesmium erythraeum ; Schizothrix calcicola ; Oscillatoria nigro-viridis			Marine	Marshall Islands ; Vietnam ; Singapore	1	Cause swimmer itch	ND/NT	0	ND/NT	0	1	Contact dermatitis	1	VS P-388	ND/NT	0	ND/NT	0	1	VS Chikungunya virus in post-treatment of infected SJCRH30 cells	ND/NT	0	ND/NT	0	ND/NT	0	ND/NT	0	ND/NT	0	ND/NT	0	ND/NT	0	Potent tumor promoters by protein kinase C activators ; proinflammatory metabolite	Cause dilation of the lymphati vessel, congestion of capillaries, diarrhea and fibrin deposition in the dilated pulmonary artery			Rastogi
Apramides		Apramide A-G	7	Lipopeptide	Linear	NA	Oscillatoriales	Oscillatoriaceae	Lyngbya	Lyngbya majuscula		Environmental sample	Marine	Guam	ND/NT	0	ND/NT	0	ND/NT	0	ND/NT	0	0	VS KB cells, LoVo cells	ND/NT	0	ND/NT	0	ND/NT	0	ND/NT	0	0	Not mentionned	0	Not mentioned	ND/NT	0	ND/NT	0	ND/NT	0	0	VS Trypsin, chymotrypsin, papain, thrombin, elastase	Enhanced elastase activity				Luesch
Apratoxins		Apratoxin A-H	8	Depsipeptide	Cyclic	NRPS-PKS	Oscillatoriales	Oscillatoriaceae	Lyngbya ; Moorea	Lyngbya majuscula ; Moorea producens ; Lyngbya bouillonii	; RS05 ;	; assemblage	Marine	Red Sea ; Indo-Pacific ; Papua New Guinea	ND/NT	0	ND/NT	0	ND/NT	0	ND/NT	0	1	VS H-460 human lung cancer cells, KB, LoVo cell lines	ND/NT	0	ND/NT	0	ND/NT	0	ND/NT	0	ND/NT	0	ND/NT	0	ND/NT	0	1	VS NCI-H460 lung cancer cells	ND/NT	0	ND/NT	0	Inhibit the protein secretory pathway ; Specific pancreas-targeting activity (pancreatic atrophy in mice)	Cause G1 cell cycle arrest and apoptosis			Shah
Arthrospiramides		Arthrospiramide A, B (sulfoxide)	4	Peptide	Cyclic	Cyanobactin (RiPPs)	Oscillatoriales	Microcoleaceae	Arthrospira	Arthrospira platensis		Commercial spirulina	Freshwater	NA	ND/NT	0	ND/NT	0	ND/NT	0	ND/NT	0	ND/NT	0	ND/NT	0	ND/NT	0	ND/NT	0	ND/NT	0	ND/NT	0	ND/NT	0	ND/NT	0	ND/NT	0	ND/NT	0	ND/NT	0					Donia
Aulosirazole			1	Alkaloid	Cyclic	NA	Nostocales	Fortieaceae	Aulosira	Aulosira fertilissima	DO-8-1	Environmental sample	Soil	Japan	ND/NT	0	ND/NT	0	ND/NT	0	ND/NT	0	1	VS KB cells, LoVo cells	ND/NT	0	ND/NT	0	ND/NT	0	ND/NT	0	ND/NT	0	ND/NT	0	ND/NT	0	1	Corbett assay	ND/NT	0	ND/NT	0					Stratmann
Aurilides		Aurilide B,C Lagunamide A-C Odoamide Palau'amide	7	Depsipeptide	Cyclic	NA	Oscillatoriales	Oscillatoriaceae	Lyngbya ; Okeania	Lyngbya majuscula ; Okeania sp. ; Lyngbya sp.		Environmental sample	Marine	Papua New Guinea ; Singapore ; Palau ; Japan	1	VS Artemia salina	ND/NT	0	ND/NT	0	ND/NT	0	1	VS NCI-H460 human lung tumor, neuro-2a mouse neuroblastoma cell lines, KB cells, HeLa S3, P388	ND/NT	0	ND/NT	0	ND/NT	0	ND/NT	0	1	Antiswarming activity VS Pseudomonas aeruginosa	ND/NT	0	1	VS Plasmodium falciparum NF54	1	NCI's hollow fiber assay	ND/NT	0	ND/NT	0	Induce loss of the microfilament network				Han
Autumnalamide			1	Peptide	Cyclic	NA	Oscillatoriales	Oscillatoriaceae	Phormidium	Phormidium autumnale		Cutured by Greensea	Freshwater	England	ND/NT	0	ND/NT	0	ND/NT	0	ND/NT	0	ND/NT	0	ND/NT	0	ND/NT	0	ND/NT	0	ND/NT	0	ND/NT	0	ND/NT	0	ND/NT	0	ND/NT	0	ND/NT	0	ND/NT	0	Effect on the SOC channel Ca2+				Audoin
Banyascyclamides		Banyacyclamide A-C	3	Peptide	Cyclic	NA	Nostocales	Nostocaceae	Nostoc	Nostoc sp.		Environmental sample	Freshwater	Israel	ND/NT	0	ND/NT	0	ND/NT	0	ND/NT	0	ND/NT	0	ND/NT	0	ND/NT	0	ND/NT	0	ND/NT	0	ND/NT	0	ND/NT	0	ND/NT	0	ND/NT	0	ND/NT	0	0	VS Trypsin, chymotrypsin					Ploutno
Banyasin A			1	Peptide	Cyclic	NA	Nostocales	Nostocaceae	Nostoc	Nostoc sp.	IL-235	Monoclonal	Freshwater	Israel	ND/NT	0	ND/NT	0	ND/NT	0	ND/NT	0	ND/NT	0	ND/NT	0	ND/NT	0	ND/NT	0	ND/NT	0	ND/NT	0	ND/NT	0	ND/NT	0	ND/NT	0	ND/NT	0	0	VS Trypsin					Ploutno
Barbamide			1	Lipopeptide	Linear	NA	Oscillatoriales	Oscillatoriaceae	Lyngbya	Lyngbya majuscula	NSB-15 Dec 91-2; 19L	Environmental sample	Marine	Curaçao	1	VS Biomphalaria glabrata	ND/NT	0	ND/NT	0	ND/NT	0	ND/NT	0	ND/NT	0	ND/NT	0	ND/NT	0	ND/NT	0	ND/NT	0	ND/NT	0	ND/NT	0	ND/NT	0	ND/NT	0	ND/NT	0	Molluscicidal effect vs Biomphalaria glabrata			Probably a chemical defense against grazing by mollusks	Orjala
Bartolosides		Bartoloside A-K	11	Glycolipid	Linear	NA	Synechococcales	Leptolyngbyaceae; Merismopediaceae	Nodosilinea ; Synechocystis	Nodosilinea sp.; Synechocystis salina	; LEGE 060099	Axenic	Epilithic-Marine	; Northern Portugal	ND/NT	0	ND/NT	0	ND/NT	0	ND/NT	0	1	VS MG-63 (bone ostesarcoma), RKO (colon carcinoma), T-47D (gland ductal carcinoma)	ND/NT	0	ND/NT	0	ND/NT	0	0	VS Nannochloropsis sp.	0	VS Synechococcus nidulans	ND/NT	0	ND/NT	0	ND/NT	0	ND/NT	0	ND/NT	0					Afonso
Bastimolide A			1	Macrolide	Cyclic	NA	Oscillatoriales	Oscillatoriaceae	Okeania	Okeania hirsuta		Environmental sample	Marine	Panama	ND/NT	0	ND/NT	0	ND/NT	0	ND/NT	0	1	VS Vero cells, MCF-7 cells	ND/NT	0	ND/NT	0	ND/NT	0	ND/NT	0	ND/NT	0	ND/NT	0	1	VS Plasmodium falciparum resitant strain, Trypanosoma cruzi, Leishmania donovani	ND/NT	0	ND/NT	0	ND/NT	0					Shao
Bauerines		Bauerine A-C	3	Alkaloid	Cyclic	NA	Nostocales	Rivulariaceae	Dichotrix	Dichotrix baueriana	GO-25-5	Environmental sample	Terrestrial	Hawaii	ND/NT	0	ND/NT	0	ND/NT	0	ND/NT	0	1	VS Lovo	ND/NT	0	ND/NT	0	1	VS HSV-2 (Herpes simplex virus 2)	ND/NT	0	ND/NT	0	ND/NT	0	ND/NT	0	ND/NT	0	ND/NT	0	ND/NT	0					Larsen
Belamide A			1	Peptide	Linear	NA	Oscillatoriales	Microcoleaceae	Symploca	Symploca sp.		Environmental sample	Marine	Panama	ND/NT	0	ND/NT	0	ND/NT	0	ND/NT	0	1	VS HCT-116, MCF-7	ND/NT	0	ND/NT	0	ND/NT	0	ND/NT	0	ND/NT	0	ND/NT	0	ND/NT	0	ND/NT	0	ND/NT	0	ND/NT	0	Disruption of the microtubule network + tubulin destabilizing antimitotic characteristics				Simmons
beta-ylangene			1	Terpene	Cyclic	NA	Nostocales	Rivulariaceae	Calothrix	Calothrix sp.	PCC 7511	Axenic	Sphagnum bog	Switzerland	0	VS Chironomus riparius	ND/NT	0	ND/NT	0	ND/NT	0	ND/NT	0	ND/NT	0	ND/NT	0	ND/NT	0	ND/NT	0	ND/NT	0	ND/NT	0	ND/NT	0	ND/NT	0	ND/NT	0	ND/NT	0					Höckelmann
Bisebromoamide		Bisebromoamide Norbisebromoamide	2	Peptide	Linear	NA	Oscillatoriales	Oscillatoriaceae	Lyngbya	Lyngbya sp.		Environmental sample	Marine	Japan	ND/NT	0	ND/NT	0	ND/NT	0	ND/NT	0	1	VS HeLa S3 cells	ND/NT	0	ND/NT	0	ND/NT	0	ND/NT	0	ND/NT	0	ND/NT	0	ND/NT	0	ND/NT	0	1	VS protein kinase (the phosphorylation of ERK in NRK cells by PDGF-stimulation was selectively inhibited	ND/NT	0					Teruya
Biselyngbyaside			1	Macrolide	Cyclic	NA	Oscillatoriales	Oscillatoriaceae	Lyngbya	Lyngbya sp.		Environmental sample	Marine	Japan	ND/NT	0	ND/NT	0	ND/NT	0	ND/NT	0	1	VS HeLa, HCC panel	ND/NT	0	ND/NT	0	ND/NT	0	ND/NT	0	ND/NT	0	ND/NT	0	ND/NT	0	ND/NT	0	ND/NT	0	ND/NT	0	Suppresses bone resorption via inhibition of osteoclasto-genesis and induction of apoptosis				Teruya
Biseokeaniamides		Bisokeaniamide A-C	3	Lipopeptide	Linear	NA	Oscillatoriales	Oscillatoriaceae	Okeania	Okeaniasp.		Environmental sample	Marine	Japan	ND/NT	0	ND/NT	0	ND/NT	0	ND/NT	0	1	VS HeLa cells	ND/NT	0	ND/NT	0	ND/NT	0	ND/NT	0	ND/NT	0	ND/NT	0	ND/NT	0	ND/NT	0	1	VS SOAT1 and SOAT2	ND/NT	0	Inhibit sterol O-acyltransferase SOAT1 and SOAT2	Growth inhibitory activity against HeLa cells	Potent use as anticholesterolemic agents		Iwasaki
Borophycin			1	Macrolide	Cyclic	NA	Nostocales	Nostocaceae	Nostoc	Nostoc linckia ; Nostoc spongiaeforme	UH GA-5-23	Clonal culture, non-axenic	Terrestrial	Marshall Islands	ND/NT	0	ND/NT	0	ND/NT	0	ND/NT	0	1	VS KB, LoVo cell lines	ND/NT	0	ND/NT	0	1	VS HSV-2	ND/NT	0	ND/NT	0	ND/NT	0	ND/NT	0	ND/NT	0	ND/NT	0	ND/NT	0					Hemscheidt
Bouillonamide			1	Depsipeptide	Cyclic	NA	Oscillatoriales	Oscillatoriaceae	Moorea	Moorea bouillonii		Environmental sample	Marine	Papua New Guinea	1	VS Artemia salina	ND/NT	0	ND/NT	0	ND/NT	0	1	VS Neuro-2a mouse neuroblastoma cell-line	ND/NT	0	ND/NT	0	ND/NT	0	ND/NT	0	ND/NT	0	ND/NT	0	ND/NT	0	ND/NT	0	ND/NT	0	ND/NT	0					Tan
Brunsvicamides		Brunviscamide A-C	3	Peptide	Cyclic	NA	Oscillatoriales	Microcoleaceae	Tychonema	Tychonema sp.	CCAP 1462/13	Environmental sample	Freshwater	Germany	ND/NT	0	ND/NT	0	ND/NT	0	ND/NT	0	ND/NT	0	ND/NT	0	ND/NT	0	ND/NT	0	ND/NT	0	1	VS Mycobacterium tuberculosis	ND/NT	0	ND/NT	0	ND/NT	0	1	VS MptpB (tyrosine phosphatase of Mycobacterium tuberculosis)	ND/NT	0					Müller
Calcium spirulan	Ca-SP		1	Polysaccharide	Mixed	NA	Oscillatoriales	Microcoleaceae	Arthrospira	Arthrospira platensis		NA	Freshwater	Africa, Southeast Asia, Australia, Central America	ND/NT	0	ND/NT	0	ND/NT	0	ND/NT	0	0	VS HeLa, HEL, Vero cells, MDCK, MT-4	ND/NT	0	ND/NT	0	1	VS HIV-1, HSV-1, human cytomegalovirus (HCMV), measles virus, mumps virus, influenza A virus	ND/NT	0	ND/NT	0	ND/NT	0	ND/NT	0	ND/NT	0	ND/NT	0	ND/NT	0	Low anticoagulant activity				Hayashi
Caldoramide			1	Peptide	Linear	NA	Oscillatoriales	Microcoleaceae	Caldora	Caldora penicillata		Assemblage	Marine	Florida	ND/NT	0	ND/NT	0	ND/NT	0	ND/NT	0	1	VS HCT116	ND/NT	0	ND/NT	0	ND/NT	0	ND/NT	0	ND/NT	0	ND/NT	0	ND/NT	0	1	Anti-proliferative activity	ND/NT	0	ND/NT	0	Anti-ptoliferative activity upon cells including oncogenic KRAS or HIF transcription factors	Targeted KRAS or HIF pathways in cancer cell line			Shah
Calophycins			1	Peptide	Cyclic	NA	Nostocales	Rivulariaceae	Calothrix	Calothrix fusca	EU-10-1	Environmental sample	Freshwater	Hawaii	ND/NT	0	ND/NT	0	ND/NT	0	ND/NT	0	1	VS KB cells	ND/NT	0	ND/NT	0	ND/NT	0	ND/NT	0	ND/NT	0	1	VS Aspergillus oryzae, Candida albicans, Penicillium notatum, Saccharomyces cerevisiae, Trichophyton mentagrophytes	ND/NT	0	ND/NT	0	ND/NT	0	ND/NT	0					Moon
Calothrixins		Calothrixin A, B	2	Alkaloid	Cyclic	NA	Nostocales	Rivulariaceae	Calothrix	Calothrix sp.	CAN 95/2	Environmental sample	Soil	Australia	ND/NT	0	ND/NT	0	ND/NT	0	ND/NT	0	1	VS HeLa cells	ND/NT	0	ND/NT	0	ND/NT	0	ND/NT	0	1	VS Bacillus subtilis, Bacillus cereus, Staphylococcus aureus	ND/NT	0	1	VS FAF6 strain of Plasmodium falciparum	ND/NT	0	1	VS RNA polymerase	ND/NT	0	Allelopathic activity				Rickards
Carmabins		Carmabin A, C	2	Lipopeptide	Linear	NA	Oscillatoriales	Oscillatoriaceae	Lyngbya	Lyngbya majuscula		Environmental sample	Marine	Curaçao	ND/NT	0	ND/NT	0	ND/NT	0	ND/NT	0	1	VS MRC-5 human embryonic lung cell line (confluent and proliferative), Vero cells	ND/NT	0	ND/NT	0	ND/NT	0	ND/NT	0	ND/NT	0	ND/NT	0	1	VS W2 chloroquine-resistant Plasmodium falciparum	1	VS MRC-5 proliferating	ND/NT	0	ND/NT	0	Antiproliferative				Hooper
Carmaphycins		Carmaphycin A, B	2	Peptide	Linear	NA	Oscillatoriales	Microcoleaceae	Symploca	Symploca sp.		Environmental sample	Marine	Curaçao	ND/NT	0	ND/NT	0	ND/NT	0	ND/NT	0	1	VS H-460, HCT-116	ND/NT	0	ND/NT	0	ND/NT	0	ND/NT	0	ND/NT	0	ND/NT	0	1	VS Plasmodium falciparum Dd2, Plasmodium berghei, Plasmodium falciparum stage V	1	Anti-proliferative activity in NCI60 pannel	1	VS 20S Proteasome of S.cerevisiae	ND/NT	0	Antiproliferative				Pereira
Carotenoids		β-carotene Zeaxanthin Nostoxanthin Echinenone Canthaxanthin	8	Terpene	Linear	Isoprenoid biosynthetic pathway	All	All	All	All			All		ND/NT	0	ND/NT	0	ND/NT	0	ND/NT	0	ND/NT	0	ND/NT	0	1	Protection against photooxidation processes	ND/NT	0	ND/NT	0	ND/NT	0	ND/NT	0	ND/NT	0	ND/NT	0	ND/NT	0	ND/NT	0	Pigment (photon-harvester)				Hirschberg
Carriebowlinol			1	Alkaloid	Cyclic	NA	Oscillatoriales	Oscillatoriaceae-Gomontiellaceae	Lyngbya-Hormoscilla	Lyngbya majuscula-Hormoscilla		Assemblage	Marine	Belize	ND/NT	0	ND/NT	0	ND/NT	0	ND/NT	0	ND/NT	0	ND/NT	0	ND/NT	0	ND/NT	0	ND/NT	0	1	96-well assay VS Vibrio sp.	1	VS Lindra thalassiae, Dendryphiella salina, Fusarium sp.	ND/NT	0	ND/NT	0	ND/NT	0	ND/NT	0					Soares
Carriebowmides		Carriebowmide Carribowmide sulfone Precarriebowmide	3	Depsipeptide	Cyclic	NA	Oscillatoriales	Oscillatoriaceae	Lyngbya ; Moorea	Lyngbya polychroa ; Moorea producens		Environmental sample	Marine	Belize ; Puerto Rico	ND/NT	0	ND/NT	0	ND/NT	0	ND/NT	0	ND/NT	0	ND/NT	0	ND/NT	0	ND/NT	0	ND/NT	0	ND/NT	0	ND/NT	0	ND/NT	0	ND/NT	0	ND/NT	0	ND/NT	0					Gunasekera
Caylobolides		Caylobolide A,B Nuiapolide	2	Macrolide	Cyclic	NA	Oscillatoriales	Oscillatoriaceae	Lyngbya ; Phormidium	Lyngbya majuscula ; Phormidium spp.		Environmental sample	Marine	Bahamas ; Florida	ND/NT	0	ND/NT	0	ND/NT	0	ND/NT	0	1	VS HCT-166, HeLa, HT29	ND/NT	0	ND/NT	0	ND/NT	0	ND/NT	0	ND/NT	0	0	VS Candida albicans, Candida glabrata	ND/NT	0	ND/NT	0	ND/NT	0	ND/NT	0					Tidgewell
Chlorophyll a			1	Chlorin	Cyclic	RiPPs	All	All	All	All			All		ND/NT	0	ND/NT	0	ND/NT	0	ND/NT	0	ND/NT	0	ND/NT	0	1	Beta-carotene bleaching method ; ROS scavenging	ND/NT	0	ND/NT	0	ND/NT	0	ND/NT	0	ND/NT	0	ND/NT	0	ND/NT	0	ND/NT	0					Lanfer-Marquez
Circinamide			1	Peptide	Linear	NA	Nostocales	Nostocaceae	Anabaena	Anabaena circinalis	NIES-41	Unialgal (non-axenic)	Freshwater	Japan	ND/NT	0	ND/NT	0	ND/NT	0	ND/NT	0	ND/NT	0	ND/NT	0	ND/NT	0	ND/NT	0	ND/NT	0	ND/NT	0	ND/NT	0	ND/NT	0	ND/NT	0	ND/NT	0	1	VS Papain					Shin
Cocosamides		Cocosamide A, B	2	Depsipeptide	Cyclic	NA	Oscillatoriales	Oscillatoriaceae	Lyngbya	Lyngbya majuscula		Assemblage	Marine	Guam	ND/NT	0	ND/NT	0	ND/NT	0	ND/NT	0	1	VS MCF7, HT-29	ND/NT	0	ND/NT	0	ND/NT	0	ND/NT	0	ND/NT	0	ND/NT	0	ND/NT	0	ND/NT	0	ND/NT	0	ND/NT	0					Gunasekera
Coibacins		Coibacin A-D	4	Polyketide	Linear	NA	Oscillatoriales	Oscillatoriaceae	Oscillatoria	Oscillatoria sp.		Environmental sample	Marine	Panama	ND/NT	0	ND/NT	0	ND/NT	0	ND/NT	0	1	VS NCI-H460	1	Cell based nitric oxide inhibition assay	ND/NT	0	ND/NT	0	ND/NT	0	ND/NT	0	ND/NT	0	1	VS Leishmania donovani	ND/NT	0	ND/NT	0	ND/NT	0					Shah
Coibamide			1	Depsipeptide	Cyclic	NA	Synechococcales	Leptolyngbyaceae	Leptolyngbya	Leptolyngbya sp.-Hyalidium		Environmental sample	Marine	Panama	ND/NT	0	ND/NT	0	ND/NT	0	ND/NT	0	1	VS NCI-H460, neuro-2a cells	ND/NT	0	ND/NT	0	ND/NT	0	ND/NT	0	ND/NT	0	ND/NT	0	ND/NT	0	1	VS NCI's pannel	ND/NT	0	ND/NT	0					Medina
Columbamides		Columbamide A, B	3	Acyl amide	Linear	NRPS-PKS	Oscillatoriales	Oscillatoriaceae	Moorea	Moorea bouillonii	PNG05-198	Axenic	Marine	Pigeon Island, Papua New Guinea	ND/NT	0	ND/NT	0	ND/NT	0	ND/NT	0	ND/NT	0	ND/NT	0	ND/NT	0	ND/NT	0	ND/NT	0	ND/NT	0	ND/NT	0	ND/NT	0	ND/NT	0	ND/NT	0	ND/NT	0	CB1, CB2 inhibitor				Kleigrewe
Comnostins		Comnostin A-E	5	Terpene	Cyclic	NA	Nostocales	Nostocaceae	Nostoc	Nostoc commune	EAWAG 122b	Environmental sample	Terrestrial	Switzerland	1	VS Biomphalaria glabrata	ND/NT	0	ND/NT	0	ND/NT	0	1	VS KB cells, CACO-2 cells	ND/NT	0	ND/NT	0	ND/NT	0	ND/NT	0	1	VS Escherichia coli, Staphylococcus epidermidis, Bacillus cereus	ND/NT	0	ND/NT	0	ND/NT	0	ND/NT	0	ND/NT	0					Jaki
Companeramides		Companeramide A, B	2	Depsipeptide	Cyclic	NA	Synechococcales	Leptolyngbyaceae	Leptolyngbya	Leptolyngbya sp-Hyalidium		Assemblage	Marine	Panama	ND/NT	0	ND/NT	0	ND/NT	0	ND/NT	0	0	VS NCI-H460, MDA-MB-231, SF-295, SK-OV3	ND/NT	0	ND/NT	0	ND/NT	0	ND/NT	0	ND/NT	0	ND/NT	0	1	VS Plasmodium falciparum D6, Dd2, 7G8	ND/NT	0	ND/NT	0	ND/NT	0					Vining
Credneramides		Credneramide A, B	2	Vinyl-Chloride	Linear	NA	Oscillatoriales	Microcoleaceae	Trichodesmium	Trichodesmium sp.		Environmental sample	Marine	Papua New Guinea	ND/NT	0	ND/NT	0	ND/NT	0	ND/NT	0	ND/NT	0	ND/NT	0	ND/NT	0	ND/NT	0	ND/NT	0	ND/NT	0	ND/NT	0	ND/NT	0	ND/NT	0	ND/NT	0	ND/NT	0	Inhibit spontaneous calcium oscillations in murine cerebrocorticak neurons				Malloy
Crossbyanols		Crossbanyol A-D	4	Polyphenolic ether	Mixed	NA	Synechococcales	Leptolyngbyaceae	Leptolyngbya	Leptolyngbya crossbyana		Environmental sample	Marine	Hawaii	1	VS Artemia salina	ND/NT	0	ND/NT	0	ND/NT	0	1	VS H-460	ND/NT	0	ND/NT	0	ND/NT	0	ND/NT	0	1	VS Staphylococcus aureus methicillin-resistant	ND/NT	0	ND/NT	0	ND/NT	0	ND/NT	0	ND/NT	0	Activate VGSC in neuro-2a				Choi
Cryptomaldamide			1	Polyketide	Linear	NA	Oscillatoriales	Oscillatoriaceae	Moorea	Moorea producens		Unialgal culture	Marine	Jamaica	ND/NT	0	ND/NT	0	ND/NT	0	ND/NT	0	0	VS H-460 human lung cancer cells	ND/NT	0	ND/NT	0	ND/NT	0	ND/NT	0	ND/NT	0	ND/NT	0	ND/NT	0	ND/NT	0	ND/NT	0	ND/NT	0					Kinnel
Cryptophycins		Cryptophycin 1-14, 16-20, 23, 24, 26, 28-31, 40, 43,45, 46, 49, 50, 54, 63, 107, 175, 176	36	Depsipeptide	Cyclic	NRPS-PKS	Nostocales	Nostocaceae	Nostoc	Nostoc sp.	ATCC 53789; GSV 224	Unialgal culture	Symbiont (lichen) ; Soil		ND/NT	0	ND/NT	0	ND/NT	0	ND/NT	0	1	VS LoVo, KB	ND/NT	0	ND/NT	0	ND/NT	0	ND/NT	0	ND/NT	0	1	VS Cryptococcus	ND/NT	0	1	VS Tumor implanted in mice	ND/NT	0	ND/NT	0	Reversed P-glycoprotein-mediated multidrug resistance	Potent tubulin-depolymerizing agent	Synthetic analogue cryptophycin 52 in phase II clinical trials		Golakoti
Curacins		Curacin A-D	4	Lipopeptide	Linear	NRPS-PKS	Oscillatoriales	Oscillatoriaceae	Lyngbya	Lyngbya majuscula	19L	Assemblage	Marine	Curaçao ; Virgin Islands	1	VS Artemia salina	ND/NT	0	ND/NT	0	ND/NT	0	1	VS L-1210, CA46, MCF-7	ND/NT	0	ND/NT	0	ND/NT	0	ND/NT	0	ND/NT	0	ND/NT	0	ND/NT	0	1	Antiproliferative activityin NCI 60 pannel	ND/NT	0	ND/NT	0		Inhibit the tubulin polymerization			Gerwick
Cyanobacterins			3	Lactone	Mixed	NA	Nostocales	Scytonemataceae ; Nostocaceae	Scytonema ; Nostoc	Scytonema hofmanni ; Nostoc linckia	UTEX 2349 ; CALU 892	Unialgal culture ; axenic	Freshwater ; Soil	NA ; Russia	1	VS Lemna gibba, Lemna 6746, Lemna minor, Pisum sativum, Zea mays, Rumex crispus, Polygonum convolvulus, Avena fatua, Setaria viridis	ND/NT	0	ND/NT	0	ND/NT	0	ND/NT	0	ND/NT	0	ND/NT	0	ND/NT	0	1	VS Ankistrodesmus angustus, Characium californicum, Coelastrum proboscideum, Cosmarium botrytis, Golenkinia minutissima, Haematococcus lacustris, Pediastrum biradiatum, Selenastrum capricornutum, Staurastrum sp., Stigeoclonium pascheri, Ulothrix acuminata, Porphyridium aerugineum, Euglena gracilis	1	VS Synechococcus sp., Anacystis nidulans, Microcystis aeruginosa, Aphanocapsa sp., Gloeocapsa alpicola, Agmenellum quadruplicatum, Anabaena cylindrica, Anabaena sp., Anabaena flos-aquae, Anabaena variablilis, Nostoc muscorum, Nostoc commune, Cylindrospermum maius, Tolypothrix tenuis, Fremyella diplosiphon, Plectonema boryanum, Plectonema calothricoides, Oscillatoria prolifera, Phormidium autumnal…	ND/NT	0	ND/NT	0	ND/NT	0	ND/NT	0	ND/NT	0		Inhibit the Hill reaction in the PSII			Mason
Cyanolide			1	Macrolide	Cyclic	NA	Oscillatoriales	Oscillatoriaceae	Lyngbya	Lyngbya bouillonii		Environmental sample	Marine	Papua New Guinea	1	VS Biomphalaria glabrata, Artemia salina	ND/NT	0	ND/NT	0	ND/NT	0	0	VS H-460, neuro-2a	ND/NT	0	ND/NT	0	ND/NT	0	ND/NT	0	ND/NT	0	ND/NT	0	ND/NT	0	ND/NT	0	ND/NT	0	ND/NT	0					Pereira
Cyanopeptolin-like	CYPs	A90720A Aeruginopeptin 228-A, 228-B, 917S-A, 917S-B, 917S-C, 95-A, 95-B Anabaenopeptilide 202A, 202B, 90A, 90B Cyanopeptolin 880, 954, 960, A, B, C, D, S, SS, CB071 Hofmannolin Insulapeptolide A-H Jizanpeptin A-E Jizanpeptin E Kempopeptin A-B Kurahamide Largamide D-G Lyngbyastatin 10, 4, 5, 6, 7, 8, 9 Microcystilide A Micropeptin 103, 478-A, 478-B, 88-A, 88-B, 88-C, 88-D, 88-E, 88-F, 90, A, B, DR…	137	Depsipeptide	Cyclic	NRPS	Chroococcales ; Oscillatoriales ; Nostocales ; Synechococcales	Microcystaceae ; Microcoleaceae ; Nostocaceae; Merismopediaceae ; Rivulariaceae ; Scytonemataceae ; Oscillatoriaceae ; Schizotrichaceae ; Stigonemataceae	Anabaena ; Microcystis ; Oscillatoria ; Aphanocapsa ; Microchaete ; Planktothrix ; Scytonema ; Lyngbya ; Dichothrix ; Nostoc ; Lyngbya-Schizothrix ; Stigonema ; Symploca ; Anabaena	Microcystis sp. ; Microcystis aeruginosa ; Aphanocapsa sp. ; Microchaete loktahensis ; Planktothrix agardhii ; Scytonema hofmanni ; Lyngbya sp. ; Lyngbya confervoides ; Lyngbya spp. ; Lyngbya semiplena ; Microcystis viridis ; Dichothrix utahensis ; Nostoc sp. ; Nostoc minutum ; Planktothrix rubescens ; Lyngbya majuscula-Schizothrix sp. ; Stigonema sp. ; Symploca sp. ; Symploca hydnoides ; Nostoc …	PCC 7806 ; NIVA Cya 43 ; NIVA Cya 126/8 ; PCC 7110 ; NIES-103 ; NIES-478 ; NIES-88 ; 90	Axenic ; Unialgal ; Environmental sample ; Assemblage	Freshwater ; Terrestrial ; Marine ; Brackish	The Netherlands ; Wisconsin ; Germany ; Korea ; Australia ; Finland ; Bermuda ; Florida ; Guam ; Japan ; Virgin Islands ; England ; Slovenia ; Papua New Guinea . Red Sea	1	VS Thamnocephalus patyurus	ND/NT	0	ND/NT	0	ND/NT	0	1	VS H-460, neuro-2a	ND/NT	0	ND/NT	0	ND/NT	0	ND/NT	0	1	VS Escherichia coli, Pseudomonas aeruginosa, Bacillus subtilis, Corynebacterium diphteriae, Micrococcus luteus	1	VS Candida albicans	1	VS W2 Plasmodium falciparum	ND/NT	0	1	VS protein phosphatase PP1, tyrosinase, carboxypeptidase	1	VS Chymotrypsin, Trypsin, Thrombin, Elastase, Plasmin	Transcriptional alterations of genes involded in DNA damage and repair ; cell differenciation promoting				Martin
Cyanostatin			2	Lipopeptide	Linear	NA	Chroococcales	Microcystaceae	Microcystis	Microcystis sp.		Environmental sample	Freshwater	Scotland	0	VS Artemia salina	ND/NT	0	ND/NT	0	ND/NT	0	ND/NT	0	ND/NT	0	ND/NT	0	ND/NT	0	ND/NT	0	ND/NT	0	ND/NT	0	ND/NT	0	ND/NT	0	1	VS Leucine aminopeptidase M ; PP2A ; ACE	ND/NT	0					Sano
Cyanothecamides		Cyanothecamide A-C	3	Peptide	Cyclic	Cyanobactin (RiPPs)	Oscillatoriales	Cyanothecaceae	Cyanothece	Cyanothece sp.	PCC 7425	Axenic	Soil	Senegal	ND/NT	0	ND/NT	0	ND/NT	0	ND/NT	0	ND/NT	0	ND/NT	0	ND/NT	0	ND/NT	0	ND/NT	0	ND/NT	0	ND/NT	0	ND/NT	0	ND/NT	0	ND/NT	0	ND/NT	0					Houssen
Cyanovirin-N	CV-N	Microvirin Scytovirin	6	Peptide	NA	NA	Nostocales	Nostocaceae	Nostoc ; Cyanothece	Nostoc ellipsosporum ; Cyanothece sp.		Unialgal	Soil	NA	ND/NT	0	ND/NT	0	ND/NT	0	ND/NT	0	0	VS tissue culture cells	ND/NT	0	ND/NT	0	1	VS HIV-1, HIV-2, simian immunodeficiency virus, feline immunodeficiency virus, HHV-6, measles virus, ebola, influenza	ND/NT	0	ND/NT	0	ND/NT	0	ND/NT	0	ND/NT	0	ND/NT	0	ND/NT	0					Boyd
Cyclodextrins			3	Polysaccharide	Cyclic	NA	Nostocales	Tolypothrichaceae ; Nostocaceae	Tolypothrix ; Anabaena	Tolypothrix byssoidea ; Anabaena spp		Environmental sample	Epilithic ; Marine	Hawaii ; Baltic Sea	ND/NT	0	ND/NT	0	ND/NT	0	ND/NT	0	ND/NT	0	ND/NT	0	ND/NT	0	ND/NT	0	ND/NT	0	ND/NT	0	ND/NT	0	ND/NT	0	ND/NT	0	ND/NT	0	ND/NT	0	Block the activity of toxins ; improve the antifungal activities of anabaenolysins ; improve solubility of compounds				Entzeroth
Cylindrocyclophanes		Carbamidocyclophane A-L Cylindrocyclophane C(1-4), D-F, F4 Merocyclophane A, B Nostocyclophane A-D	31	Polyketide	Cyclic	NA	Nostocales	Nostocaceae	Nostoc ; Cylindrospermum	Nostoc sp. ; Cylindrospermum licheniforme ; Nostoc linckia	; PCC 7417 ; UTEX B1932 ; CAVN2	Assemblage ; Axenic	Terrestrial ; Soil ; Freshwater	Illinois ; Sweden ; Vietnam ; Michigan	ND/NT	0	ND/NT	0	ND/NT	0	ND/NT	0	1	VS HT29, MCF7, NCI-H460, SF268 cancer cell lines ; KB cells ; LoVo cells ; MDA-MB-435 ; 5637	ND/NT	0	ND/NT	0	ND/NT	0	ND/NT	0	1	VS Staphylococcus aureus ; Mycobacterium tuberculosis, Enterococcus faecalis ; Streptococcus pneumoniae	ND/NT	0	ND/NT	0	ND/NT	0	1	VS 20S Proteasome	ND/NT	0					Chlipala
Cylindrospermopsin	CYN		5	Alkaloid	Cyclic	NRPS-PKS	Nostocales ; Oscillatoriales	Aphanizomenonaceae ; Nostocaceae ; Oscillatoriaceae	Cylindrospermopsis ; Aphanizomenon ; Anabaena ; Lyngbya ; Umezakia ; Raphidiopsis ; Oscillatoria	Cylindrospermopsis raciborskii ; Aphanizomenon ovalisporum; Umezakia natans ; Raphidiopsis mediterranea ; Lyngbya wollei	FSS1-150/1 ; AWT205	Environmental sample	Freshwater	Australia ; Israel ; Japan ; Thailand	1	VS Mouse	ND/NT	0	1	Caused hepatoenteritis	ND/NT	0	ND/NT	0	ND/NT	0	ND/NT	0	ND/NT	0	ND/NT	0	ND/NT	0	ND/NT	0	ND/NT	0	ND/NT	0	ND/NT	0	ND/NT	0	Nephrotoxic, potential carcinogen ; targets = kidney, liver				Ohtani
Di(hydroxymethyl)-dihydroxypyrrolidine	DMDP		1	Alkaloid	Cyclic	NA	Nostocales	Nostocaceae	Cylindrospermum	Cynlindrospermum licheniforme ; Cynlindrospermum spp.	ATCC 29412	Axenic	Terrestrial	Michigan	0	VS Thamnocephalus patyurus	ND/NT	0	ND/NT	0	ND/NT	0	ND/NT	0	ND/NT	0	ND/NT	0	ND/NT	0	ND/NT	0	ND/NT	0	ND/NT	0	ND/NT	0	ND/NT	0	1	VS E.coli glucuronidase ; glucosidase (crustacean zooplankton, insect)	ND/NT	0					Jüttner
Dolastatins		Cemadotin Dolabelide A Dolastatin 10, 13-15 Dolabellin Isodolastatin H Nordolastatin G Somamide A-B Symplostatin 1, 2	15	Depsipeptide	Linear	NA	Oscillatoriales	Microcoleaceae ; Oscillatoriaceae	Symploca ; Lyngbya	Lyngbya majuscula ; Symploca sp. ; Lyngbya sp. ; Lyngbya-Schizothrix ; Symploca hydnoides	VP642(a-b-c)	Assemblage of 3 cyanobacteria	Marine	Palau ; Kenya	1	Introduction of dolastatin by the iv route in mice (lethal at 12mg/kg)	ND/NT	0	ND/NT	0	ND/NT	0	1	Corbett assay (L1210 ; P03 ; C38 ; H15 ; H116 ; H125 ; fibroblast)	ND/NT	0	ND/NT	0	ND/NT	0	ND/NT	0	ND/NT	0	ND/NT	0	1	VS Plasmodium falciparum	1	Corbett assay	ND/NT	0	ND/NT	0		Potent microtubule depolymerizers	Approval of Antibody Drug Conjugate (ADC) = brentuximab vedotin (aurisatin E= synthetic analogue of tthe dolastatin 10)	First, Dolastatin was discovered in the sea hare Dolabella auricularia	Luesch
Dragomabin			1	Lipopeptide	Linear	NA	Oscillatoriales	Oscillatoriaceae	Lyngbya	Lyngbya majuscula		Environmental sample	Marine	Panama	ND/NT	0	ND/NT	0	ND/NT	0	ND/NT	0	1	VS Vero cells (weak)	ND/NT	0	ND/NT	0	ND/NT	0	ND/NT	0	ND/NT	0	ND/NT	0	1	VS W2 chloroquine-resistant Plasmodium falciparum	ND/NT	0	ND/NT	0	ND/NT	0					McPhail
Dragonamides		Dragonamide A-E	5	Lipopeptide	Linear	NA	Oscillatoriales	Oscillatoriaceae	Lyngbya	Lyngbya majuscula ; Lyngbya polychroa ; Lyngbya aestuarii		Environmental sample	Marine ; Brackish	Panama	ND/NT	0	ND/NT	0	ND/NT	0	ND/NT	0	1	VS P-388, A-549, HT-29, MEL-28, Vero cells (weak), U2OS, IMR-32	ND/NT	0	ND/NT	0	ND/NT	0	ND/NT	0	ND/NT	0	ND/NT	0	1	VS W2 chloroquine-resistant Plasmodium falciparum, Leishmania donovani	ND/NT	0	ND/NT	0	ND/NT	0					McPhail
Dysidenin-like		Dysidenamide Pseudodysidenin Neodysidenin	3	Peptide	Linear	NA	Oscillatoriales	Oscillatoriaceae	Lyngbya	Lyngbya majuscula		Environmental sample	Marine	Panama	ND/NT	0	ND/NT	0	ND/NT	0	ND/NT	0	1	VS P-388, A-549, HT-29, MEL-28	ND/NT	0	ND/NT	0	ND/NT	0	ND/NT	0	ND/NT	0	ND/NT	0	ND/NT	0	ND/NT	0	1	VS 12-Human lipoxygenase (selective inhibitor)	ND/NT	0				Dysidenin was isolated of Dysidea herbacea, a marine sponge, but 3 analogs was proved to be produced by Lyngbya majuscula which corroborate a cyanobacterial symbiont origin; enzyme inhibitory activity by homology with neodysidenin from Dysidea	Jiménez
Eremophilone			1	Terpene	Cyclic	MEP pathway	Nostocales	Rivulariaceae	Calothrix	Calothrix sp.	PCC 7507	Axenic	Sphagnum bog	Switzerland	1	VS Chironomus riparius, Thamnocephalus platyurus	ND/NT	0	ND/NT	0	ND/NT	0	ND/NT	0	ND/NT	0	ND/NT	0	ND/NT	0	ND/NT	0	ND/NT	0	ND/NT	0	ND/NT	0	ND/NT	0	ND/NT	0	ND/NT	0					Höckelmann
Eucapsitrione			1	Anthraquinone derivative	Cyclic	NA	Synechococcales	Merismopediaceae	Eucapsis	Eucapsis sp.	UTEX 1519	Unialgal	Freshwater	NA	ND/NT	0	ND/NT	0	ND/NT	0	ND/NT	0	1	VS Vero cells (>28 µM)	ND/NT	0	ND/NT	0	ND/NT	0	ND/NT	0	1	VS Mycobacterium tuberculosis	0	VS Candida albicans	ND/NT	0	ND/NT	0	ND/NT	0	ND/NT	0					Sturdy
Fischerellins		Fischerellin A, B	2	Polyketide	Linear	NA	Nostocales	Hapalosiphonaceae	Fischerella	Fischerella musicola ; Fischerella sp. ; Fischerella ambigua ; Fischerella tesserantii	UTEX 1829 ; CENA 19	Axenic ; unialgal	Freshwater	; Brazil	1	VS Thamnocephalus patyurus ; Brachionus calyciflorus ; Lemna minor	ND/NT	0	ND/NT	0	ND/NT	0	ND/NT	0	ND/NT	0	ND/NT	0	ND/NT	0	1	VS Ankistrodesmus falcatus, Nannochloris sp., Scenedesmus communis, Scenedesmus falcatus, Scenedesmus obliquus	1	VS Synechococcus sp., Anabaena variabilis P9, Anabaena sp., Phormidium sp., Synechocystis sp.	1	VS Uromyces appendiculatus, Erysiphe graminis, Phytophthora infestans, Pyricularia oryzae, Monilinia fructigena, Pseudocercosporella herpotrichoides	ND/NT	0	ND/NT	0	ND/NT	0	ND/NT	0	Herbicidal vs Lemna minor (lentille d'eau), microalgae and cyanobacteria	VS PSII			Gross
Floridamide			1	Depsipeptide	Cyclic	NA	Oscillatoriales	Oscillatoriaceae	Moorea	Moorea producens		Environmental sample	Marine	Florida	ND/NT	0	ND/NT	0	ND/NT	0	ND/NT	0	1	VS NCI-H460, neuro-2a cells	ND/NT	0	ND/NT	0	ND/NT	0	ND/NT	0	ND/NT	0	ND/NT	0	ND/NT	0	ND/NT	0	ND/NT	0	ND/NT	0					Sabry
Gallinamide			1	Peptide	Linear	NA	Synechococcales	Schizotrichaceae	Schizothrix	Schizothrix sp.		Environmental sample	Marine	Panama	ND/NT	0	ND/NT	0	ND/NT	0	ND/NT	0	1	VS Vero cells	ND/NT	0	ND/NT	0	ND/NT	0	ND/NT	0	ND/NT	0	ND/NT	0	1	VS W2 Plasmodium falciparum, Leishamania donovani	ND/NT	0	ND/NT	0	1	VS cathepsin L					Linington
Georgamide			1	Lipopeptide	Cyclic	NA	NA	NA	NA	NA	Q66C5927	Environmental sample	Mud	Australia	ND/NT	0	ND/NT	0	ND/NT	0	ND/NT	0	ND/NT	0	ND/NT	0	ND/NT	0	ND/NT	0	ND/NT	0	ND/NT	0	ND/NT	0	ND/NT	0	ND/NT	0	ND/NT	0	ND/NT	0					Wan
Geosmin			1	Terpene	Cyclic	MEP pathway	Nostocales ; Oscillaoriales ; Synechococcales	Nostocaceae ; Microcoleaceae ; Oscillatoriaceae ; Coleofasciculaceae ; Aphanizomenonaceae ; Rivulariaceae ; Synechococcaceae ; Coelosphaeriaceae ; Schizotrichaceae	Nostoc ; Symploca ; Phormidum ; Anabaena ; Geitlerinema ; Oscillatoria ; Lyngbya ; Aphanizomenon ; Planktothrix ; Cylindrospermum ; Calothrix ; Synechococcus ; Coelosphaerium ; Schizothrix	Nostoc punctiforme ; Symploca muscorum ; Phormidium sp. ; Anabaena laxa ; Nostoc sp. UTAH12-18b ; Phormidium calcicola ; Geitlerinema sp. ; Oscillatoria simplissima ; Anabaena scheremetievi ; Oscillatoria sp. ; Lyngbya sp. ; Symploca sp. ; Anabaena sp. ; Nostoc sp. ; Aphanizomenon sp. ; Oscillatoria sp. ; Planktothrix sp. ; Cylindrospermum sp.; Calothrix sp. ; Synechococcus sp. ; Coelosphaerimu s…	PCC 73102	Environmental sample ; Unialgal	Root symbiont ; Marine ; Freshwater ; Moss leaves ; Soil ; Lichen symbiosis	Australia ; Marshall islands	ND/NT	0	ND/NT	0	ND/NT	0	ND/NT	0	ND/NT	0	ND/NT	0	ND/NT	0	ND/NT	0	ND/NT	0	1	VS Microcystis NIES-104	ND/NT	0	ND/NT	0	ND/NT	0	ND/NT	0	ND/NT	0	Responsible for earthy tastes and odors in water supplies				Giglio
Germacrene D			1	Terpene	Cyclic	MEP pathway	Nostocales	Rivulariaceae	Calothrix	Calothrix sp.	PCC 7510	Axenic	Sphagnum bog	Switzerland	0	VS Chironomus riparius	ND/NT	0	ND/NT	0	ND/NT	0	ND/NT	0	ND/NT	0	ND/NT	0	ND/NT	0	ND/NT	0	ND/NT	0	ND/NT	0	ND/NT	0	ND/NT	0	ND/NT	0	ND/NT	0					Höckelmann
Gloeocapsins			1	NA	NA	NA	Chroococcales ; Pleurocapsales	Chroococcaceae ; Hyellaceae	Gloeocapsa ; Solentia ; Hyella	Gloeocapsa sp. ; Solentia paulocellulare ; Gloeocapsa alpina ; Hyella balani		Environmental sample	Epilithic ; euendolithic	Belgium ; Croatia	ND/NT	0	ND/NT	0	ND/NT	0	ND/NT	0	ND/NT	0	ND/NT	0	ND/NT	0	ND/NT	0	ND/NT	0	ND/NT	0	ND/NT	0	ND/NT	0	ND/NT	0	ND/NT	0	ND/NT	0	UV-protective				Storme
Glycine betain			1	Amino acid	Linear	NA	Chroococcales ; Synechococcales	Aphanothecaceae ; Merismopediaceae ; Chroococcaceae	Aphanothece ; Synechocystis ; Dactylococcopsis	Aphanothece halophytica ; Synechocystis sp. ; Dactlylococcopsis salina	PCC 7418 ; DUN 52 ;	Axenic	Freshwater ; Marine	Israel ; Kuwait	ND/NT	0	ND/NT	0	ND/NT	0	ND/NT	0	ND/NT	0	ND/NT	0	ND/NT	0	ND/NT	0	ND/NT	0	ND/NT	0	ND/NT	0	ND/NT	0	ND/NT	0	ND/NT	0	ND/NT	0	Osmoptrotective activity				Moore
Grassypeptolides		Grassypeptolide A-G	7	Depsipeptide	Cyclic	NA	Oscillatoriales ; Synechococcales	Oscillatoriaceae ; Leptolyngbyaceae	Lyngbya ; Leptolyngbya	Lyngbya confervoides ; Leptolyngbya sp. ; Lyngbya majuscula		Environmental sample ; Unialgal	Marine	Florida ; Red Sea ; Palau	ND/NT	0	ND/NT	0	ND/NT	0	ND/NT	0	1	VS U2OS, HeLa, HT29, IMR-32, neuro-2a	ND/NT	0	ND/NT	0	ND/NT	0	ND/NT	0	ND/NT	0	ND/NT	0	ND/NT	0	1	Induced cell tumor apoptosis	ND/NT	0	1	VS DPP8	Potent Cu and Zn chelators ; inhibitory activity against the transcription factor AP-1 ; induction of p27 and p21 expression ; Inhibit IL-2 production in Jurkat and T-cell	Caused G1 and G2 phase arrest			Kwan
Grassystatins		Grassystatin A-F Tasiamide A-F Symplocin A	13	Depsipeptide	Linear	NA	Oscillatoriales	Oscillatoriaceae ; Microcoleaceae	Lyngbya ; Symploca	Lyngbya confervoides ; NA ; Symploca sp. ; Lyngbya sp.	NIH304	Environmental sample ; Assemblage	Marine	Florida ; Guam ; Bahamas ; Palau ; Papua New Guinea	ND/NT	0	ND/NT	0	ND/NT	0	ND/NT	0	1	VS KB cells, LoVo	ND/NT	0	ND/NT	0	ND/NT	0	ND/NT	0	ND/NT	0	ND/NT	0	ND/NT	0	ND/NT	0	ND/NT	0	1	VS cathepsin D, cathepsin E, VS BACE1	Reduce the antigen presentation by dendritic cells ; Anti-proteolytic activity evaluted against cathepsins and BACE1				Kwan
Grenadadienes			2	Fatty acid	Linear	NA	Oscillatoriales	Oscillatoriaceae	Lyngbya	Lyngbya majuscula		Environmental sample	Marine	Grenada	ND/NT	0	ND/NT	0	ND/NT	0	ND/NT	0	1	VS NCI 60 cell line	ND/NT	0	ND/NT	0	ND/NT	0	ND/NT	0	ND/NT	0	ND/NT	0	ND/NT	0	ND/NT	0	ND/NT	0	ND/NT	0					Sitachitta
Grenadamides			3	Fatty acid amide	Linear	NA	Oscillatoriales	Oscillatoriaceae	Lyngbya	Lyngbya majuscula		Environmental sample	Marine	Grenada	1	VS Artemia salina, Spodoptera exigua	ND/NT	0	ND/NT	0	ND/NT	0	ND/NT	0	ND/NT	0	ND/NT	0	ND/NT	0	ND/NT	0	ND/NT	0	ND/NT	0	ND/NT	0	ND/NT	0	ND/NT	0	ND/NT	0	Cannabinoid receptor binding activity				Sitachitta
Guineamides		Guineamide A-G	7	Depsipeptide	Cyclic	NA	Oscillatoriales	Oscillatoriaceae	Lyngbya	Lyngbya majuscula		Environmental sample	Marine	Papua New Guinea	1	VS Artemia salina	ND/NT	0	ND/NT	0	ND/NT	0	1	VS neuro-2a	ND/NT	0	ND/NT	0	ND/NT	0	ND/NT	0	ND/NT	0	ND/NT	0	ND/NT	0	ND/NT	0	ND/NT	0	ND/NT	0					Tan
Hapalindole-like		Ambiguine A-Q isonitrile Anhydrohapaloxindole A-B, M Dechlorofontonamide Dechlorohapalindole I Fischambiguine A-B Fischherindole I, L, U Fontonamide Hapalindole A-X Hapalindolinone A-B Hapalonamide G, H, V N-methyl-welwitindolinone B-C Welwitindolinone A-C 12-epi-fischerindole	80	Alkaloid	Cyclic	RiPPs	Nostocales	Hapalosiphonaceae	Hapalosiphon; Westiellopsis ; Fischerella ; Westiella	Hapalosiphon fontinalis ; Westiellopsis sp. ; Fischerella musicola ; Hapalosiphon welwitschii ; Westiella intricata ; Fischerella ambigua ; Hapalosiphon delicatulus ; Hapalosiphon hibernicus ; Westiellopsis prolifica ; Fischerella sp. ; Hapalosiphon laingii	; SAG20.93 ; UTEX LB1829 ; UTEX 1903 ; BZ-3-1 ; EN-3-1 ; SAG 46.79	Unialgal ; Axenic ; Environmental sample	Soil ; Terrestrial ; Freshwater	Australia ; USA ; Marshall Islands ; Florida ; Brazil ; Iceland ; Papua New Guinea	1	VS Chironomus riparius, blowfly larvae, Danio rerio (embryo)	1	VS sodium channel	ND/NT	0	ND/NT	0	1	VS HT-29; MCF-7;NCI-H460; SF268; IMR90 ; Vero cells, Myeloma cells (mouse)	ND/NT	0	ND/NT	0	ND/NT	0	1	VS Monoraphidium convolutum	1	VS Mycobacterium tuberculosis, Escherichia coli, Proteus mirabilis, Anabaena doliolum, Synechococcus sp., Bacillus subtilis, Bacillus cereus, Staphylococcus aureus, Bacillus anthracis, Mycobacterium smegmatis, Staphylococcus epidermidis, Streptococcus pneumoniae, Streptococcus faecium, Streptococcus sp., Haemophilus influenzae, E.coli, Klebsiella pneumoniae, Salmonella sp., Shigella sonnei, Prote…	1	VS Candida albicans, Apergillus niger, Fusarium moniliforme, Saccharomyces cerevisiae, Aspergillus oryzae, Penicillium notatum, Trichophyton mentagrophytes, Saccharomyces pastorianus, Neurospora crassa	ND/NT	0	1	VS multidurg-resistant ovarian cancer cell lines (MDR)	1	VS arginine vasopressin stimulated adenylate cyclase, RNA polymerase	ND/NT	0	Multidrug resistant reversing activity ; Potential sodium channel modulators (neurotox) ; inhibits the binding of arginine vasopressin to kidney tissue ; NF-kB inhibition ; inhibit mitosis in plant				Moore
Hapalosin			1	Depsipeptide	Cyclic	NA	Nostocales	Hapalosiphonaceae	Hapalosiphon	Hapalosiphon welwitschii	IC-52-3	Environmental sample	Soil	Australia	ND/NT	0	ND/NT	0	ND/NT	0	ND/NT	0	1	VS KB and LoVo cells	ND/NT	0	ND/NT	0	ND/NT	0	ND/NT	0	ND/NT	0	ND/NT	0	ND/NT	0	1	VS multidurg-resistant ovarian cancer cell lines (MDR)	ND/NT	0	ND/NT	0	Reversed MDR in a P-glycoprotein-overexpressing, vinblastine-resistant subline	Inhibit the P-glycoprotein efflux pump			Stratmann
Hassallidins		Hassallidin A-E Balticidin A-D	9	Glycolipopeptide	Cyclic	NRPS	Nostocales ; Oscillatoriales	Tolypothrichaceae ; Nostocaceae ; Aphanizomenonaceae ; Microcoleaceae	Hassalia (Tolypothrix) ; Anabaena ; Cylindrospermopsis ; Aphanizomenon ; Nostoc ; Tolypothrix ; Planktothix	Hassalia sp. ; Anabaena sp. ; Anabaena cylindrica ; Cylindrospermopsis raciborskii ; Aphanizomenon gracile ; Nostoc sp. ; Tolypothrix sp. ; Planktothrix serta	B02-07 ; SYKE 748A, 90y1998, 90M3, 299B, 258, SYKE763A, 0TU33S16, 0TU43S8, 1TU33S8, 1TU35S12, 1TU44S9, 1TU44S16, SYKE971/6, NIVA-CYA269/2, NIVA-CYA269/6, XPORK5C, XSPORK7B, XSPORK36B, XSPORK14D, BECID19 ; Bio33 ; ATC-9502, CS-505 ; Heaney/Camb19861401/1 ; PCC 9009 ; PCC8927	Axenic ;; Environmental sample	Epilithic ;; Marine	Italy ;; Germany	ND/NT	0	ND/NT	0	ND/NT	0	ND/NT	0	ND/NT	0	ND/NT	0	ND/NT	0	ND/NT	0	ND/NT	0	0	VS Bacillus subtilis; Escherichia coli ; Streptomyces versicolor ; Staphylococcus aureus ; Pseudomonas aeruginosa	1	VS Candida albicans; Candida krusei ; Cryptococcus albidus ; Filobasidiella neoformans ; Aspergillus fumigatus ; Ustilago maydis ; Penicillium sp.; Fusarium sambucium ; Candida glabrata ; Candida maltosa ; Microsporum gypseum ; Mucor sp. ; Microsporum canis	ND/NT	0	ND/NT	0	ND/NT	0	ND/NT	0					Vestola
Hectochlorin			1	Lipopeptide	Cyclic	NRPS-PKS	Oscillatoriales	Oscillatoriaceae	Lyngbya	Lyngbya majuscula	JHB	Axenic	Marine	Jamaica ; Panama	1	VS Artemia salina	ND/NT	0	ND/NT	0	ND/NT	0	1	VS CA46 human Burkitt lymphoma cells, NCI cell lines	ND/NT	0	ND/NT	0	ND/NT	0	ND/NT	0	0	VS Escherichia coli, Pseudomonas aeruginosa, Bacillus subtilis, Staphylococcus aureus, Salmonella choleraesuis	1	VS Candida albicans	ND/NT	0	ND/NT	0	ND/NT	0	ND/NT	0	Promote actin polymerization	Induce hyperpolymerization of eucaryotic actin			Marquez
Herbamide B			1	Peptide	Linear	NA	Oscillatoriales	Oscillatoriaceae	Lyngbya	Lynbya majuscula		Environmental sample	Marine	Panama	ND/NT	0	ND/NT	0	ND/NT	0	ND/NT	0	ND/NT	0	ND/NT	0	ND/NT	0	ND/NT	0	ND/NT	0	ND/NT	0	ND/NT	0	1	VS Leishmania donovani	ND/NT	0	ND/NT	0	ND/NT	0	Possible herbicidal by analogy with herbamide A isolated from Dysidea herbacea				Balunas
Hierridins			2	Phenol	Cyclic	NA	Oscillatoriales ; Synechococcales	Oscillatoriaceae ; Synechococcaceae	Phormidium ; Cyanobium	Phormidium ectocarpi ; Cyanobium sp.	SAG 60.90 ; LEGE 06113	Monoclonal	Marine	Mallorca ; Portugal	ND/NT	0	ND/NT	0	ND/NT	0	ND/NT	0	1	VS HT-29	ND/NT	0	ND/NT	0	0	VS HIV-1	0	VS Chlorella fusca	0	VS Esherichia coli, Bacillus megaterium	0	VS Ustilago violacea, Eurotium repens, Fusarium oxysporum, Mycotypha microspora	1	VS chloroquine-resistant Plasmodium falciparum	ND/NT	0	ND/NT	0	ND/NT	0		Reduce mitochondrial activity		Antiplasmodial activity has been tested on a mixture of 2 compounds	Papendorf
Hoiamides			4	Depsipeptide	Cyclic	NA	Oscillatoriales	Oscillatoriaceae	Phormidium-Lyngbya	Phormidium breve-Lyngbya majuscula		Assemblage	Marine	Papua New Guinea	1	VS Artemia salina	1	VS sodium channel (site 2 partial agonist)	ND/NT	0	ND/NT	0	ND/NT	0	ND/NT	0	ND/NT	0	ND/NT	0	ND/NT	0	ND/NT	0	ND/NT	0	ND/NT	0	ND/NT	0	ND/NT	0	ND/NT	0	VGSC activator, inhibition of Ca2+ oscillations				Pereira
Honaucins			3	Lactone	Mixed	NA	Synechococcales	Leptolyngbyaceae	Leptolyngbya	Leptolyngbya crossbyana		Environmental sample	Marine	Hawaii	ND/NT	0	ND/NT	0	ND/NT	0	ND/NT	0	ND/NT	0	1	Inhibit the expression of pro-inflammatory cytokines	0	Antioxydant assay kit	ND/NT	0	ND/NT	0	ND/NT	0	ND/NT	0	ND/NT	0	ND/NT	0	ND/NT	0	ND/NT	0	Inhibition of Quorum sensing (VS Vibrio harveyi,Escherichia coli)	Inhibit the nitric oxide production which conduce to decrease the transcription of several cytokines (pro-inflammatory agents)			Choi
Hopanoids			25	Terpene	Cyclic	MEP pathway	Nostocales ; Chroococcales ; Oscillatoriales ; Synechococcales ; Gloeobacterales	Nostocaceae ; Chroococcaceae ; Oscillatoriaceae ; Rivulariaceae ; Hapalosiphonaceae ; Scytonemataceae ; Merismopediaceae ; Synechococcaceae ; Pseudoanabaenaceae ; Microcystaceae ; Cyanothecaceae ; Chlorogloeopsidaceae ; Gloeobacteraceae ; Schizotrichaceae ; Microcoleaceae ; Aphanothecaceae ;	Nostoc ; Chroococcus ; Lyngbya ; Anabaena ; Calothrix ; Fischerella ; Oscillatoria ; Scytonema ; Synechocystis ; Synechococcus ; Prochlorothrix ; Microcystis ; Cyanothece ; Chlorogloeopsis ; Gloeobacter ; Phormidium ; Schizothrix ; Arthrospira ; Crocosphaera ; Trichodesmium	Nostoc muscorum ; Chroococcus sp. ; Lyngbya sp. ; Nostoc sp. ; Anabaena variabilis ; Calothrix sp. ; Fischerella sp. ; Oscillatoria sp. ; Scytonema sp. ; Synechocystis sp. ; Anabaena hallensis ; Synechococcus sp. ; Prochlorothrix hollandica ; Microcystis aeruginosa ; Cyanothece sp. ; Chlorogloeopsis ; ; Gloeobacter violaceus	B-1452-12b ; PCC 6714 ; PCC 6720 ; PCC 6907	Axenic ; Monoclonal	Freshwater ; Marine ; Terrestrial ; Soil	California ; Indonesia ; Vietnam ; United Kingdom	ND/NT	0	ND/NT	0	ND/NT	0	ND/NT	0	ND/NT	0	ND/NT	0	ND/NT	0	ND/NT	0	ND/NT	0	ND/NT	0	ND/NT	0	ND/NT	0	ND/NT	0	ND/NT	0	ND/NT	0	Maintening membrane integrity, stability, permeability				Rohmer
Hoshinolactam			1	Lactam	Linear	NA	Oscillatoriales	Oscillatoriaceae	Oscillatoria	Oscillatoria sp.		Environmental sample	Marine	Japan	ND/NT	0	ND/NT	0	ND/NT	0	ND/NT	0	0	VS MRC-5	ND/NT	0	ND/NT	0	ND/NT	0	ND/NT	0	ND/NT	0	ND/NT	0	1	VS Trypanosoma brucei brucei	ND/NT	0	ND/NT	0	ND/NT	0					Ogawa
Hyellazole			1	Alkaloid	Cyclic	NA	Pleurocapsales	Hyellaceae	Hyella	Hyella caespitosa		Environmental sample	Marine	Hawaii	ND/NT	0	ND/NT	0	ND/NT	0	ND/NT	0	ND/NT	0	ND/NT	0	ND/NT	0	ND/NT	0	ND/NT	0	ND/NT	0	ND/NT	0	ND/NT	0	ND/NT	0	ND/NT	0	ND/NT	0					Cardellina II
Iminotetrasaccharide			1	Polysaccharide	Cyclic	NA	Nostocales	Nostocaceae	Anabaena	Anabaena sp.		Monoclonal	Freshwater	Australia	ND/NT	0	ND/NT	0	ND/NT	0	ND/NT	0	ND/NT	0	ND/NT	0	ND/NT	0	ND/NT	0	ND/NT	0	ND/NT	0	ND/NT	0	ND/NT	0	ND/NT	0	1	VS β-D-glucuronidase	ND/NT	0					Thammana
Indole-3-acetic acid	IAA		1	Alkaloid	Cyclic	NA	Nostocales ; Chroococcales ; Oscillatoriales	Nostocaceae ; Aphanothecaceae ; Oscillatoriaceae	Nostoc-Anabaena ; Nostoc ; Gloeothece ; Plectonema	Nostoc-Anabaena ; Nostoc sp. ; Gloeothece sp. ; Plectonema sp.		Monoclonal	Symbiont ; Terrestrial		ND/NT	0	ND/NT	0	ND/NT	0	ND/NT	0	ND/NT	0	ND/NT	0	ND/NT	0	ND/NT	0	ND/NT	0	ND/NT	0	ND/NT	0	ND/NT	0	ND/NT	0	ND/NT	0	ND/NT	0	Promote plant growth				Sergeeva
Isodihydroagarofuran			1	Terpene	Cyclic	MEP pathway	Nostocales	Rivulariaceae	Calothrix	Calothrix sp.	PCC 7507	Axenic	Sphagnum bog	Switzerland	0	VS Chironomus riparius	ND/NT	0	ND/NT	0	ND/NT	0	ND/NT	0	ND/NT	0	ND/NT	0	ND/NT	0	ND/NT	0	ND/NT	0	ND/NT	0	ND/NT	0	ND/NT	0	ND/NT	0	ND/NT	0					Höckelmann
Isotactic polymethoxy alkenes			1	Fatty acid	Linear	NA	Nostocales	Scytonemataceae ; Tolypothrichaceae	Scytonema ; Tolypothrix	Scytonema ocellatum ; Tolypothrix conglutinata ; Scytonema mirabile ; Scytonema burmanicum			Terrestrial ; Epidaphic	Illinois	ND/NT	0	ND/NT	0	ND/NT	0	ND/NT	0	ND/NT	0	ND/NT	0	ND/NT	0	ND/NT	0	ND/NT	0	ND/NT	0	ND/NT	0	ND/NT	0	ND/NT	0	ND/NT	0	ND/NT	0					Mori
Itralamides			2	Depsipeptide	Cyclic	NA	Oscillatoriales	Oscillatoriaceae	Lyngbya	Lyngbya majuscula		Enviromental sample	Marine	Grenada	ND/NT	0	ND/NT	0	ND/NT	0	ND/NT	0	1	VS HEK293 (human embryonic kidney)	ND/NT	0	ND/NT	0	ND/NT	0	ND/NT	0	ND/NT	0	ND/NT	0	ND/NT	0	ND/NT	0	ND/NT	0	ND/NT	0					Jiménez
Jahanyne			1	Lipopeptide	Linear	NA	Oscillatoriales	Oscillatoriaceae	Lyngbya	Lyngbyasp.		Enviromental sample	Marine	Japan	ND/NT	0	ND/NT	0	ND/NT	0	ND/NT	0	1	VS HeLa cells ; HL60 cells	ND/NT	0	ND/NT	0	ND/NT	0	ND/NT	0	ND/NT	0	ND/NT	0	ND/NT	0	ND/NT	0	ND/NT	0	ND/NT	0		Induce apoptosis			Iwasaki
Jamaicamides		Jamaicamide A-C Hermitamide A, B	5	Lipopeptide	Linear	NRPS-PKS	Oscillatoriales	Oscillatoriaceae	Lyngbya	Lyngbya majuscula	JHB	Axenic	Marine	Jamaica	1	VS Artemia salina	1	Goldfish toxicity assay	ND/NT	0	ND/NT	0	1	VS H-460 human lung; neuro-2a mouse neuroblastoma cell lines, Vero cells	ND/NT	0	ND/NT	0	ND/NT	0	ND/NT	0	ND/NT	0	ND/NT	0	1	VS W2 Plasmodium falciparum (weak)	1	VS H-460 human lung; neuro-2a mouse neuroblastoma cell lines	ND/NT	0	ND/NT	0	Channelblocking activity				Edwards
Janadolide			1	Polyketide	Cyclic	NA	Oscillatoriales	Oscillatoriaceae	Okeania	Okeania sp.		Enviromental sample	Marine	Japan	ND/NT	0	ND/NT	0	ND/NT	0	ND/NT	0	0	VS MRC-5, HL60, HeLa	ND/NT	0	ND/NT	0	ND/NT	0	ND/NT	0	ND/NT	0	ND/NT	0	1	VS Trypanosoma brucei brucei	ND/NT	0	ND/NT	0	ND/NT	0					Ogawa
Janthielamide A			1	Fatty acid amide	Linear	NA	NA	NA	NA	NA		Assemblage	Marine	Curacao	ND/NT	0	1	VS sodium channel	ND/NT	0	ND/NT	0	ND/NT	0	ND/NT	0	ND/NT	0	ND/NT	0	ND/NT	0	ND/NT	0	ND/NT	0	ND/NT	0	ND/NT	0	ND/NT	0	ND/NT	0	Antagonize veratridine-induced sodium influx in murine cerebrocortical neurons				Nunnery
Kalkipyrone		Kalkipyrone A, B Yoshinone A, B(1,2)	5	Polyketide	Linear	NA	Oscillatoriales-Nostocales ; Synechococcales	Oscillatoriaceae-Tolypothrichaceae ; Leptolyngbyaceae ; Schizotrichaceae	Lyngbya-Tolypothrix ; Leptolyngbya ; Schizothrix	Lyngbya majuscula/Tolypothrix sp. ; Leptolyngbya sp. ; Schizothrix sp.		Assemblage ; Monoclonal	Marine	Curaçao ; Samoa ; Panama ; Japan	1	VS Artemia salina, Goldfish	ND/NT	0	ND/NT	0	ND/NT	0	1	VS H-460, HeLa	ND/NT	0	ND/NT	0	ND/NT	0	ND/NT	0	ND/NT	0	1	VS Saccharomyces cerevisiae	ND/NT	0	ND/NT	0	ND/NT	0	ND/NT	0	Inhibited the adipose differentiation of 3T3-L1 cells				Graber & Gerwck
Kalkitoxin			2	Lipopeptide	Linear	NA	Oscillatoriales	Oscillatoriaceae	Lyngbya	Lyngbya majuscula			Marine	Curaçao	1	VS Artemia salina, Carassius auratus	1	VS sodium channel	ND/NT	0	ND/NT	0	1	VS cerebellar granule neurons	ND/NT	0	ND/NT	0	ND/NT	0	ND/NT	0	ND/NT	0	ND/NT	0	ND/NT	0	ND/NT	0	ND/NT	0	ND/NT	0	Potently inhibited cell division in a fertilized sea urchin embryo assay ; Proinflammatory compound	inhibitor of N-methyl-D-aspartate receptor antagonist			Wu
Kanamienamide			1	Lipopeptide	Mixed	NA	Oscillatoriales	Oscillatoriaceae	Moorea	Moorea bouillonii		Environmental sample	Marine	Japan	ND/NT	0	ND/NT	0	ND/NT	0	ND/NT	0	1	VS HeLa	ND/NT	0	ND/NT	0	ND/NT	0	ND/NT	0	ND/NT	0	ND/NT	0	ND/NT	0	ND/NT	0	ND/NT	0	ND/NT	0	Caused apoptosis-like cell death in HeLa cells ; the synthetic molecule caused necrosis in HeLa instead of apoptosis	D-aspartate (NMDA) receptor antagonists3			Sumimoto
Kasumigamide			1	Peptide	Linear	NA	Chroococcales ; Nostocales	Microcystaceae ; Nostocaceae	Microcystis ; Nostoc	Microcystis aeruginosa ; Nostoc punctiforme	NIES-87	Axenic ; environmental sample	Freshwater ; Sediments	Japan ; Lake Baikal	ND/NT	0	ND/NT	0	ND/NT	0	ND/NT	0	ND/NT	0	ND/NT	0	ND/NT	0	ND/NT	0	1	VS Chlamydomonas neglecta	ND/NT	0	ND/NT	0	ND/NT	0	ND/NT	0	ND/NT	0	ND/NT	0					Ishida
Kawaguchipeptins			2	Peptide	Cyclic	RiPPs	Chroococcales	Microcystaceae	Microcystis	Microcystis aeruginosa	NIES-88	Unialgal	Freshwater	Japan	ND/NT	0	ND/NT	0	ND/NT	0	ND/NT	0	ND/NT	0	ND/NT	0	ND/NT	0	ND/NT	0	ND/NT	0	1	VS Staphylococcus aureus	ND/NT	0	ND/NT	0	ND/NT	0	ND/NT	0	ND/NT	0					Ishida
Kimbeamides			3	Fatty acid amide	Linear	NA	Oscillatoriales	Microcoleaceae	Symploca	Symploca sp.		Assemblage	Marine	Papua New Guinea	ND/NT	0	1	VS sodium channel	ND/NT	0	ND/NT	0	ND/NT	0	ND/NT	0	ND/NT	0	ND/NT	0	ND/NT	0	ND/NT	0	ND/NT	0	ND/NT	0	ND/NT	0	ND/NT	0	ND/NT	0					Nunnery
Kimbelactone			1	Lactone	Linear	NA	Oscillatoriales	Microcoleaceae	Symploca	Symploca sp.		Assemblage	Marine	Papua New Guinea	ND/NT	0	ND/NT	0	ND/NT	0	ND/NT	0	ND/NT	0	ND/NT	0	ND/NT	0	ND/NT	0	ND/NT	0	ND/NT	0	ND/NT	0	ND/NT	0	ND/NT	0	ND/NT	0	ND/NT	0					Nunnery
Kororamide			1	Peptide	Cyclic	NA	Oscillatoriales	Oscillatoriaceae	Lyngbya	Lyngbya majuscula		Environmental sample	Marine	Palau	ND/NT	0	ND/NT	0	ND/NT	0	ND/NT	0	ND/NT	0	ND/NT	0	ND/NT	0	ND/NT	0	ND/NT	0	ND/NT	0	ND/NT	0	ND/NT	0	ND/NT	0	ND/NT	0	ND/NT	0					Mitchell
Kulolides-like		Antanapeptin A-D Dudawalamide A-E Hantupeptin A-C Kohamamide A-C Naopopeptin Odobromoamide Pitipeptolide A-F Radamamide A-B Trungapeptin A-C Veraguamide A-J Viequeamide A-F	44	Depsipeptide	Cyclic	NA	Oscillatoriales ; Nostocales	Oscillatoriaceae ; Rivulariaceae ; Microcoleaceae	Lyngbya ; Rivularia ; Moorea ; Okeania ; Symploca ; Oscillatoria	Lyngbya majuscula ; Rivularia sp. ; Moorea producens ; Okeania sp. ; Symploca hydnoides ; Oscillatoria margaritifera	MAM-25 Apr 00-1 ; VP627	Environmental sample	Marine	Madagascar ; Singapore ; Guam ; Puerto Rico ; Papua New Guinea ; Panama ; Thailand	1	VS Artemia salina	ND/NT	0	ND/NT	0	ND/NT	0	1	VS MOLT-4, MCF-7, HT-29, H-460, HeLa	ND/NT	0	ND/NT	0	ND/NT	0	ND/NT	0	1	VS Mycobacterium tuberculosis	0	VS Candida albicans, Trichophyton mentagrophytes	1	VS W2 Plasmodium falciparum, Trypanosoma cruzi, Leishmania donovani	ND/NT	0	ND/NT	0	ND/NT	0	moderate anti-VGSC				Boudreau
Kurahyne			2	Lipopeptide	Linear	NA	Oscillatoriales	Oscillatoriaceae	Lyngbya ; Okeania	Lyngbya sp. ; Okeania sp.		Assemblage	Marine	Japan	ND/NT	0	ND/NT	0	ND/NT	0	ND/NT	0	1	VS HeLa, HL6 cells	ND/NT	0	ND/NT	0	ND/NT	0	ND/NT	0	ND/NT	0	ND/NT	0	ND/NT	0	1	Growth inhibition	ND/NT	0	ND/NT	0	Inhibit growth of cancer cells	Mechanism is mitochondrially-targeted			Okamoto
Laingolides		Laingolide Laingolide A, B Palmyrolide A	4	Macrolide	Cyclic	NA	Oscillatoriales ; Synechococcales/Oscillatoriales	Oscillatoriaceae ; Leptolyngbyaceae/Oscillatoriaceae	Lyngbya ; Leptolyngbya/Oscillatoria	Lyngbya bouillonii ; Leptolyngbya/Oscillatoria		Environmental sample ; Assemblage	Marine	Papua New Guinea ; Guam ; Palmyra Atoll	1	VS Artemia salina	1	VGSC blocking activity	ND/NT	0	ND/NT	0	0	VS H460	ND/NT	0	ND/NT	0	ND/NT	0	ND/NT	0	ND/NT	0	ND/NT	0	ND/NT	0	ND/NT	0	ND/NT	0	ND/NT	0					Klein
Largamide H			1	Peptide	Cyclic	NA	Oscillatoriales	Oscillatoriaceae	Oscillatoria	Oscillatoria sp.		Environmental sample	Marine	Florida	ND/NT	0	ND/NT	0	ND/NT	0	ND/NT	0	0	VS HCT116	ND/NT	0	ND/NT	0	ND/NT	0	ND/NT	0	ND/NT	0	ND/NT	0	ND/NT	0	ND/NT	0	ND/NT	0	ND/NT	0					Plaza & Bewley
Largamides A-C		Largamide A-C Tiglicamide A-C	6	Depsipeptide	Cyclic	NRPS	Oscillatoriales	Oscillatoriaceae	Oscillatoria ; Lyngbya	Oscillatoria sp. ; Lyngbya confervoides		Environmental sample	Marine	Florida	ND/NT	0	ND/NT	0	ND/NT	0	ND/NT	0	0	VS HCT116	ND/NT	0	ND/NT	0	ND/NT	0	ND/NT	0	ND/NT	0	ND/NT	0	ND/NT	0	ND/NT	0	ND/NT	0	1	VS elastase					Plaza & Bewley
Largazole			1	Depsipeptide	Mixed	NA	Oscillatoriales	Microcoleaceae	Symploca	Symploca sp.		Environmental sample	Marine	Florida	ND/NT	0	ND/NT	0	ND/NT	0	ND/NT	0	1	VS MDA-MB-231, NMuMG, U2OS, NIH3T3, HT29, IMR-32	ND/NT	0	ND/NT	0	ND/NT	0	ND/NT	0	ND/NT	0	ND/NT	0	ND/NT	0	1	Antiproliferative activity in NCI's cancer cell lines	1	VS Histone deacetylase (HDAC) ; ubiquitin-activating enzyme (E1)	ND/NT	0	Histone deacetylase inhibitor	Acts as a prodrug which release naturally the largazole thiol (the active molecule)			Taori
Laucysteinamide			1	Alkaloid	Linear	NRPS-PKS	Oscillatoriales	Microcoleaceae	Caldora	Caldora penicillata			Marine	Lau Lau Bay Saipan, Northern Mariana Island	ND/NT	0	ND/NT	0	ND/NT	0	ND/NT	0	1	VS H-460 human non-small cell lung cancer cells	ND/NT	0	ND/NT	0	ND/NT	0	ND/NT	0	ND/NT	0	ND/NT	0	ND/NT	0	1	VS H-460 human non-small cell lung cancer cells	ND/NT	0	ND/NT	0				Mildly cytotoxic	Shah
Laxaphycin-like		Hormothamnin A Laxaphycin A,B, A2, B(2-4) Lobocyclamide A-C Lyngbyacyclamide A-B Trichormamide A-D	16	Lipopeptide	Cyclic	NA	Nostocales ; Oscillatoriales	Nostocaceae ; Oscillatoriaceae	Anabaena ; Lyngbya ; Hormothamnion ; Trichormus ; Oscillatoria	Anabaena laxa ; Lyngbya majuscula ; Hormothamnion enteromorphoides ; Lyngbya confervoides ; Lyngbya sp. ; Trichormus sp. ; Oscillatoria sp.	FK1-2	Environmental sample ; Assemblage ; Unialgal	Terrestrial ; Marine ; Freshwater	Hawaii ; French Polynesia ; Puerto Rico ; Bahamas ; Japan ; Wisconsin ; Illinois	1	VS Carassius carassius	ND/NT	0	ND/NT	0	ND/NT	0	1	VS KB, LoVo, CCRF-CEM, CEM/VLB100, CEM/VM-1, human lung SW 1271 and A 529, murine melanoma B16-F10, human colon HCT-116, B16, HT-29, MDA-MB-435	ND/NT	0	ND/NT	0	ND/NT	0	ND/NT	0	1	VS Bacillus subtilis, Pseudomonas aeruginosa, Mycobacterium tuberculosis	1	VS Aspergillus oryzae, Candida albicans, Candida glabrata, Trichophyton mentagrophytes	ND/NT	0	ND/NT	0	ND/NT	0	ND/NT	0				The compounds act synergistically	Frankmölle
Leptolyngolides			3	Depsipeptide	Cyclic	NA	Synechococcales	Leptolyngbyaceae	Leptolyngbya	Leptolyngbya sp.		Environmental sample	Marine	Panama	ND/NT	0	ND/NT	0	ND/NT	0	ND/NT	0	ND/NT	0	ND/NT	0	ND/NT	0	ND/NT	0	ND/NT	0	ND/NT	0	ND/NT	0	1	VS Plasmodium falciparum W2, Leishmania mexicana, Trypanosoma cruzi	ND/NT	0	ND/NT	0	ND/NT	0					Medina
Lipopolysaccharides	LPS		Change with genera	Lipopolysaccharide	Lipid A + core domain + o-antigen	Primary metabolic pathway	All	All	All	All			All		0	VS mice	ND/NT	0	ND/NT	0	1	inflammatory properties and irritant toxin	1	VS Limulus amebocyte lysate	ND/NT	0	ND/NT	0	ND/NT	0	ND/NT	0	ND/NT	0	ND/NT	0	ND/NT	0	ND/NT	0	ND/NT	0	ND/NT	0	Cause allergies, skin diseases, gastro-intestinal issues, respiratory diseases, fever, headhache ; reduce the effects of generic detoxification pathways	Lipid-A responsible for the toxic action such as irritant and allergenic responses			Durai
Lyngbic acid			1	Fatty acid	Linear	NA	Oscillatoriales	Oscillatoriaceae	Lyngbya	Lyngbya majuscula		NA	Marine	Hawaii	ND/NT	0	ND/NT	0	ND/NT	0	ND/NT	0	1	NA	ND/NT	0	ND/NT	0	ND/NT	0	ND/NT	0	1	VS Bacillus subtilis, Staphylococcus aureus, Mycobacterium tuberculosis	1	NA	ND/NT	0	ND/NT	0	ND/NT	0	ND/NT	0					Tidgewell
Lyngbyabellins		27-deoxylyngbyabellin Lyngbyabellin A-N	16	Depsipeptide	Cyclic	NRPS-PKS	Oscillatoriales	Oscillatoriaceae	Lyngbya ; Moorea	Lyngbya majuscula ; Lyngbya sp. ; Lyngbya bouillonii ; Moorea bouillonii		Environmental sample	Marine	Guam ; Florida ; Papua New Guinea ; Palmyra Atoll	1	VS Mice, Artemia salina	ND/NT	0	ND/NT	0	ND/NT	0	1	VS KB cells, LoVo cells, NCI-H460, neuro-2a, HT-29, HeLa	ND/NT	0	ND/NT	0	ND/NT	0	ND/NT	0	ND/NT	0	ND/NT	0	ND/NT	0	ND/NT	0	0	VS Topoisomerase I	ND/NT	0	Potent microfilament disrupter				Luesch
Lyngbyalosides		Lyngbyaloside Lyngbyaloside B Lyngbouilloside	3	Macrolide	Mixed	NA	Oscillatoriales	Oscillatoriaceae	Lyngbya	Lyngbya bouillonii ; Lyngbya sp.		Environmenta sample	Marine	Papua New Guinea ; Palau ; Guam	ND/NT	0	ND/NT	0	ND/NT	0	ND/NT	0	1	VS Neuro-2a cells, KB, LoVo, HT29, HeLa	ND/NT	0	ND/NT	0	ND/NT	0	ND/NT	0	ND/NT	0	ND/NT	0	ND/NT	0	ND/NT	0	ND/NT	0	ND/NT	0					Klein
Lyngbyapeptins			5	Peptide	Linear	NA	Oscillatoriales	Oscillatoriaceae	Lyngbya	Lyngbya bouillonii ; Lyngbya majuscula ; Lyngbya sp.			Marine	Papua New Guinea ; Guam ; Palau	ND/NT	0	ND/NT	0	ND/NT	0	ND/NT	0	0	VS KB, LoVo	ND/NT	0	ND/NT	0	ND/NT	0	ND/NT	0	0	NA	0	NA	ND/NT	0	ND/NT	0	ND/NT	0	0	NA					Klein
Lyngbyatoxin			7	Alkaloid	Cyclic	NA	Oscillatoriales	Oscillatoriaceae	Lyngbya	Lyngbya majuscula		Axenic	Marine	Hawaii ; Red Sea	1	Crustacean lethality test	ND/NT	0	ND/NT	0	1	potent "skin irritant"	1	VS L1210 leukemia cells, HeLa, ACC-MESO-1 cells	ND/NT	0	ND/NT	0	ND/NT	0	ND/NT	0	ND/NT	0	ND/NT	0	ND/NT	0	ND/NT	0	ND/NT	0	ND/NT	0	Tumor promoter	Activation of the protein kinase C (PKC)		Ecologically use to prevent grazing	Jiang
Lyngbyoic acid			1	Fatty acid	Linear	NA	Oscillatoriales	Oscillatoriaceae	Lyngbya	Lyngbya majuscula		Environmental sample	Marine	Florida	ND/NT	0	ND/NT	0	ND/NT	0	ND/NT	0	ND/NT	0	ND/NT	0	ND/NT	0	ND/NT	0	ND/NT	0	ND/NT	0	ND/NT	0	ND/NT	0	ND/NT	0	ND/NT	0	ND/NT	0	Quorum sensing inhibitor, immunosuppressive activities				Kwan
Madangolide			1	Macrolide	Cyclic	NA	Oscillatoriales	Oscillatoriaceae	Lyngbya	Lyngbya bouillonii		Environmental sample	Marine	Papua New Guinea	ND/NT	0	ND/NT	0	ND/NT	0	ND/NT	0	ND/NT	0	ND/NT	0	ND/NT	0	ND/NT	0	ND/NT	0	ND/NT	0	ND/NT	0	ND/NT	0	ND/NT	0	ND/NT	0	ND/NT	0					Klein
Maedamide			1	Depsipeptide	Linear	NA	Oscillatoriales	Oscillatoriaceae	Lyngbya	Lyngbya sp.		Assemblage	Marine	Japan	ND/NT	0	ND/NT	0	ND/NT	0	ND/NT	0	1	VS HeLa, HL60	ND/NT	0	ND/NT	0	ND/NT	0	ND/NT	0	ND/NT	0	ND/NT	0	ND/NT	0	ND/NT	0	ND/NT	0	1	VS Chymotrypsin				Inhibit growth of human cancer cells	Iwasaki
Majusculamides		Deoxymajusculamide D Desmethoxymajusculamide C Majusculamide A-D Deacetylmicrocolin B Microcolin A-B	9	Lipopeptide	Cyclic	NA	Oscillatoriales	Oscillatoriaceae	Lyngbya	Lyngbya majuscula ; Lyngbya polychroa		Environmental sample	Marine	Marshall Islands ; Hawaii ; Fiji ; Carribean Sea	ND/NT	0	ND/NT	0	ND/NT	0	ND/NT	0	1	VS HCT-116, H-460, MDA-MB-435, Neuro-2a, HT-29, IMR-32	ND/NT	0	ND/NT	0	ND/NT	0	ND/NT	0	ND/NT	0	1	VS Phytophotora infestans, Plasmopara viticola	ND/NT	0	ND/NT	0	ND/NT	0	ND/NT	0	Anti-settlement activities of the barnacle cyprids ; Immunosuppressive activity	Disrupting actin filaments			Marner
Majusculoic acid			1	Fatty acid	Linear	NA	NA ; Chroococcales	NA ; Aphanothecaceae	NA ; Aphanothece	NA ; Aphanothece bullosa	NA	Cyanobacterial mat ; Monoclonal	Marine ; Freshwater	Bahamas ; India	ND/NT	0	ND/NT	0	ND/NT	0	ND/NT	0	ND/NT	0	ND/NT	0	ND/NT	0	ND/NT	0	ND/NT	0	ND/NT	0	1	VS Candida albicans, Candida glabrata	ND/NT	0	ND/NT	0	ND/NT	0	ND/NT	0	Potent immunosuppressant				McMillan & Molinski
Malevamides		Malevamide A-E	5	Depsipeptide	Cyclic	NA	Oscillatoriales	Microcoleaceae	Symploca	Symploca laete-viridis ; Symploca hydnoides		Environmental sample	Marine	Hawaii	ND/NT	0	ND/NT	0	ND/NT	0	ND/NT	0	1	VS P-388, A-549, HT-29, MEL-28 cell lines	ND/NT	0	ND/NT	0	ND/NT	0	ND/NT	0	ND/NT	0	ND/NT	0	ND/NT	0	ND/NT	0	ND/NT	0	ND/NT	0	CRAC channels inhibitors (CRACs allow the entry of extracellular Ca2+)				Horgen
Malyngamides		6,8-di-O-acetylmalyngamide 2 6-O-acetylmalyngamide 2 6-O-acetylmalyngamide F 8-epi-malyngamide C 8-O-Acetyl-8-epi-malyngamide C Deoxymalyngamide C Dideoxymalyngamide C Hermitamide A, B Isomalyngamide A, B, K Malyngamide 2-4 Malyngamide D, F, I acetate Malyngamide hydroxy moiety at C7 Malyngamide A-X N-demethyl-isomalyngamide I Serinol-derived malyngamide A, B	44	Lipopeptide	Linear	NA	Oscillatoriales	Oscillatoriaceae	Lyngbya ; Moorea	Lyngbya majuscula ; Moorea producens ; Lyngbya sordida		Environmental sample	Marine	Hawaii ; Fanning Island ; Puerto Rico ; Curacao ; Madagascar ; Papua New Guina ; Florida ; Grenada ; Red Sea ; Indonesia ; Japan	1	VS Carassius auratus, , Artemia salina, Procambarus clarkii, Palaemon paucidens, Crustacean lethality test	ND/NT	0	ND/NT	0	ND/NT	0	1	VS MCF7, HT-29, Neuro-2a, NCI-H460, KB, A549, MBA-MB-231, NCI-H187, BC	1	Inhibit superoxide production generated in response to the inflammation-promoting agents, inhibit induced nitric oxide production	ND/NT	0	1	VS HIV	ND/NT	0	1	VS Mycobacterium tuberculosis, Staphylococcus aureus	0	VS Trichophyton mentagrophyte	1	VS Plasmodium falciparum K1	ND/NT	0	ND/NT	0	ND/NT	0	Quorum sensing inhibitor , Potent VGSC modulator, Stimulated glucose uptake in L6 myotubes, immunosuppressive activity				Cardellina II
Malyngic acid			1	Fatty acid	Linear	NA	Oscillatoriales	Oscillatoriaceae	Lyngbya	Lyngbya majuscula		Environmental sample	Marine	Enewetak Atoll	ND/NT	0	ND/NT	0	ND/NT	0	ND/NT	0	ND/NT	0	ND/NT	0	ND/NT	0	ND/NT	0	ND/NT	0	ND/NT	0	ND/NT	0	ND/NT	0	ND/NT	0	ND/NT	0	ND/NT	0					Cardellina II
Malyngolides		Malyngolide Malyngolide-dimer Tanikolide Tanikolide-dimer	4	Lactone	Linear	NA	Oscillatoriales	Oscillatoriaceae	Lyngbya	Lyngbya majuscula		Environmental sample	Marine	Hawaii ; Panama ; Madagascar	1	VS Artemia salina, Biomphalaria glabrata	ND/NT	0	ND/NT	0	ND/NT	0	1	VS H460	ND/NT	0	ND/NT	0	ND/NT	0	ND/NT	0	1	VS Mycobacterium smegmatis, Streptococcus pyogenes	1	VS Candida albicans	1	VS Plasmodium falciparum W2	ND/NT	0	1	VS SIRT2	ND/NT	0	Narcotic effect on Carassius auratus				Cardellina II
Medusamide			1	Depsipeptide	Cyclic	NA	NA	NA	NA	NA	NA	Environmental sample	Marine	Panama	ND/NT	0	ND/NT	0	ND/NT	0	ND/NT	0	ND/NT	0	ND/NT	0	ND/NT	0	ND/NT	0	ND/NT	0	ND/NT	0	ND/NT	0	ND/NT	0	ND/NT	0	ND/NT	0	ND/NT	0					Fenner
Microcarbonin A			1	Alcene	Linear	NA	Chroococcales	Microcystaceae	Microcystis	Microcystis sp.		Environmental sample	Freshwater	Israel	ND/NT	0	ND/NT	0	ND/NT	0	ND/NT	0	ND/NT	0	ND/NT	0	ND/NT	0	ND/NT	0	1	VS Peridinium gatunense	ND/NT	0	ND/NT	0	ND/NT	0	ND/NT	0	ND/NT	0	ND/NT	0		Inhibits photosynthesis			Beresovsky
Microcin SF608			1	Peptide	Linear	NA	Chroococcales	Microcystaceae	Microcystis	Microcystis sp.		Environmental sample	Freshwater	Israel	ND/NT	0	ND/NT	0	ND/NT	0	ND/NT	0	ND/NT	0	ND/NT	0	ND/NT	0	ND/NT	0	ND/NT	0	ND/NT	0	ND/NT	0	ND/NT	0	ND/NT	0	1	VS GST	1	VS Trypsin	Inhibitory action against photautotrophs	Inhibits photosynthesis			Banker & Carmeli
Microcyclamides			14	Peptide	Cyclic	Cyanobactin (RiPPs)	Chroococcales	Microcystaceae	Microcystis	Microcystis aeruginosa ; Microcystis sp.	PCC 7806 ; NIES-298	; Axenic	Freshwater	The Netherlands ; Israel	ND/NT	0	ND/NT	0	ND/NT	0	ND/NT	0	1	VS murine leukemia cells ; Molt4 leukemia cell line	ND/NT	0	ND/NT	0	ND/NT	0	ND/NT	0	ND/NT	0	ND/NT	0	ND/NT	0	ND/NT	0	ND/NT	0	1	weak activity VS chymotrypsin					Ishida
Microcystins	MCs		246	Peptide	Cyclic	NRPS-PKS	Chroococcales ; Oscillatoriales ; Nostocales	Microcystaceae ; Microcoleaceae ; Nostocaceae ; Aphanizomenonaceae ; Hapalosiphonaceae	Microcystis ; Oscillatoria ; Anabaena ; Nostoc ; Planktothrix ; Aphanizomenon ; Hapalosiphon	Microcystis aeruginosa ; Nostoc sp. ; Planktothrix rubescens ; Oscillatoria agardhii ; Anabaena flos-aquae ; Anabaena sp. ; Hapalosiphon hibernicus	PCC 7806	Axenic	Freshwater	Braakman reservoir, Netherlands	1	VS Mouse	ND/NT	0	1	Via PPs inhibition	ND/NT	0	1	VS KB (damage in cell membrane), weak toxicity in general	ND/NT	0	ND/NT	0	ND/NT	0	ND/NT	0	1	VS Mycobacterium tuberculosis	ND/NT	0	ND/NT	0	ND/NT	0	1	VS protein phosphatase PP1 and PP2a	ND/NT	0	Potent carcinogen ; endocrine distuptor ; immunotoxicants ; induce oxidative DNA damage ; genotoxicity	Inhibitor of eukaryotic protein phosphatases type 1 and 2A			Tillett
Microginins			26	Lipopeptide	Linear	NRPS	Chroococcales ; Oscillatoriales ; Nostocales	Microcystaceae ; Microcoleaceae ; Nostocaceae	Microcystis ; Planktothrix ; Anabaena ; Nostoc	Microcystis aruginosa ; Planktothrix agardhii ; Anabaena fertilissima ; Nostoc sp. ; Microcystis sp.	; NIVA-CYA 126/8 ; CCC597	Bloom ; Axenic	Freshwater	Japan ; India ; Israel ; Germany	ND/NT	0	ND/NT	0	ND/NT	0	ND/NT	0	0	VS MCF7 breast, HCT119 colon, A549 lung, PC3 prostate	ND/NT	0	ND/NT	0	ND/NT	0	ND/NT	0	ND/NT	0	ND/NT	0	ND/NT	0	ND/NT	0	1	VS angiotensin-converting enzyme, bovine aminopeptidase N	1	VS Leucine aminopeptidase					Rounge
Microguanidines			3	NA	Linear	NA	Chroococcales	Microcystaceae	Microcystis	Microcystis sp. ; Microcystis aeruginosa	TAU IL-306 ; TAU IL-374	Environmental sample	Freshwater	Israel	ND/NT	0	ND/NT	0	ND/NT	0	ND/NT	0	0	VS MCF7, HCT116, A549, PC3, MOLT-4	ND/NT	0	ND/NT	0	ND/NT	0	ND/NT	0	ND/NT	0	1	VS Saccharomyces cerevisiae E4orf4	ND/NT	0	ND/NT	0	ND/NT	0	0	VS Chymotrypsin, Papain, Bovine amino peptidase N, Trypsin, Thrombin					Gesner-Apter
Microphycins			2	Peptide	Cyclic	NA	Chroococcales	Microcystaceae	Microcystis	Microcystis sp.		Environmental sample	Freshwater	Israel	ND/NT	0	ND/NT	0	ND/NT	0	ND/NT	0	0	VS MCF7, HCT116, A549, PC3, MOLT-4	ND/NT	0	ND/NT	0	ND/NT	0	ND/NT	0	ND/NT	0	ND/NT	0	ND/NT	0	ND/NT	0	ND/NT	0	1	VS Trypsin					Gesner-Apter
Microseiramide			1	Peptide	Cyclic	NA	Oscillatoriales	Oscillatoriaceae	Microseira	Microseira sp.	UIC 10445		Freshwater	India	0	VS Artemia salina	ND/NT	0	ND/NT	0	ND/NT	0	0	VS HT29, MDA-MB-435	ND/NT	0	ND/NT	0	ND/NT	0	ND/NT	0	0	VS Mycobacterium tuberculosis, Mycobacterium smegmatis, Staphylococcus aureus, Escherichia coli	0	VS Candida albicans	ND/NT	0	ND/NT	0	ND/NT	0	0	VS Trypsin, chymotrypsin, elastase					Luo
Microviridins			14	Peptide	Cyclic	RiPPs	Chroococcales ; Oscillatoriales ; Nostocales	Microcystaceae ; Oscillatoriaceae ; Nostocaceae	Microcystis ; Oscillatoria ; Nostoc	Microcystis aeruginosa ; Oscillatoria agardhii ; Nostoc minutum	NIES-298 ; NIES-204 ; NIES-26	Axenic ;; Non axenic	Freshwater;Terrestrial	Japan ; Finland	1	VS Daphnia (inhibit molting process)	ND/NT	0	ND/NT	0	ND/NT	0	ND/NT	0	ND/NT	0	ND/NT	0	ND/NT	0	ND/NT	0	ND/NT	0	ND/NT	0	ND/NT	0	ND/NT	0	ND/NT	0	1	VS elastase, chymotrypsin, trypsin			potential elastase inhibitor in the treatment of lung emphysema		Okino
Mirabilene isonotriles			6	Fatty acid	Linear	NA	Nostocales	Scytonemataceae	Scytonema	Scytonema mirabile	BY-8-1	Monoclonal	Terrestrial	Hawaii	ND/NT	0	ND/NT	0	ND/NT	0	ND/NT	0	1	VS LoVo, KB	ND/NT	0	ND/NT	0	ND/NT	0	ND/NT	0	1	VS Gram -	1	VS Aspergillus oryzae, Penicillium notatum	ND/NT	0	ND/NT	0	ND/NT	0	ND/NT	0					Carmeli
Mirabimides			5	Imide	Linear	NA	Nostocales	Scytonemataceae	Scytonema	Scytonema mirabile	BY-8-1	Monoclonal	Terrestrial	Hawaii	ND/NT	0	ND/NT	0	ND/NT	0	ND/NT	0	1	VS colon adenocarcinoma 38, LoVo, KB, LML, L1210, CX-1	ND/NT	0	ND/NT	0	ND/NT	0	ND/NT	0	ND/NT	0	ND/NT	0	ND/NT	0	ND/NT	0	ND/NT	0	ND/NT	0					Tidgewell
Mitsoamide			1	Lipopeptide	Linear	NA	Oscillatoriales	Coleofasciculaceae	Geitlerinema	Geitlerinema sp.		Environmental sample	Marine	Madagascar	ND/NT	0	ND/NT	0	ND/NT	0	ND/NT	0	1	VS NCI-460	ND/NT	0	ND/NT	0	ND/NT	0	ND/NT	0	ND/NT	0	ND/NT	0	ND/NT	0	ND/NT	0	ND/NT	0	ND/NT	0					Andrianasolo
Mooreamide			1	Lipid	Linear	NA	Oscillatoriales	Oscillatoriaceae	Moorea	Moorea bouillonii		Environmental sample	Marine	Papua New Guinea	ND/NT	0	ND/NT	0	ND/NT	0	ND/NT	0	ND/NT	0	ND/NT	0	ND/NT	0	ND/NT	0	ND/NT	0	ND/NT	0	ND/NT	0	ND/NT	0	ND/NT	0	ND/NT	0	ND/NT	0	Cannabinomimetic activity = selective CB1 receptor bingind ligand				Mevers
Muscoride			1	Peptide	Linear	NA	Nostocales	Nostocaceae	Nostoc	Nostoc muscorum		NA	Terrestrial_freshwater	NA	ND/NT	0	ND/NT	0	ND/NT	0	ND/NT	0	ND/NT	0	ND/NT	0	ND/NT	0	ND/NT	0	ND/NT	0	1	VS Bacillus subtilis	ND/NT	0	ND/NT	0	ND/NT	0	ND/NT	0	ND/NT	0				Chemical synthesis was successful	Nagatsu
Mycosporine-like amino acids	MAAs	Mycosporine Shinorine Porphyra Palytine Asterina	13	Amino acid	Cyclic	NRPS-like	Oscillatoriales ; Chroococcales ; Synechococcales ; Nostocales	Aphanothecaceae ; Microcoleaceae ; Microcystaceae ; Merismopediaceae ; Nostocaceae ; Aphanizomenonaceae ; Oscillatoriaceae ; Leptolyngbyaceae	Aphanothece ; Microcoleus ; Microcystis ; Synechocystis ; Anabaena ; Nodularia ; Lyngbya ; Leptolyngbya				Freshwater;Marine;Terrestrial;Hot_spring;Symbiose	All around the world	ND/NT	0	ND/NT	0	ND/NT	0	ND/NT	0	ND/NT	0	ND/NT	0	1	VS peroxyl-radical and reactive oxygen species	ND/NT	0	ND/NT	0	ND/NT	0	ND/NT	0	ND/NT	0	ND/NT	0	ND/NT	0	ND/NT	0	Photoprotectant	MAAs absorbe UV radiation and dissipate the energy as heat without producing reactive oxygen species	Helioguard 365 is commercialized		Waditee-Sirisattha
Nakienones			4	Polyketide	Cyclic	NA	Synechococcales	Merismopediaceae	Synechocystis	Synechocystis sp.		Assemblage	Marine	Japan	ND/NT	0	ND/NT	0	ND/NT	0	ND/NT	0	1	VS KB, HCT116	ND/NT	0	ND/NT	0	ND/NT	0	ND/NT	0	ND/NT	0	ND/NT	0	ND/NT	0	ND/NT	0	ND/NT	0	ND/NT	0					Nagle & Gerwick
Nocuolin			1	Heterocycle	Cyclic	NA	Nostocales	Nostocaceae ; Aphanizomenonaceae	Nostoc ; Nodularia ; Anabaena	Nostoc sp. ; Nodularia sp. ; Anabaena sp.	CCAP 1435/38 ; HBU26 ; PCC 7108	Monoclonal ; Axenic	NA	NA	ND/NT	0	ND/NT	0	ND/NT	0	ND/NT	0	1	VS HeLa	ND/NT	0	ND/NT	0	ND/NT	0	ND/NT	0	ND/NT	0	ND/NT	0	ND/NT	0	ND/NT	0	ND/NT	0	ND/NT	0		Induce caspase dependent apoptosis			Voracova
Nodularins	NOD		10	Peptide	Cyclic	NRPS-PKS	Nostocales	Aphanizomenonaceae ; Nostocaceae ; Scytonemataceae	Nodularia ; Nostoc ; Iningainema	Nodularia spumigena ; Nodularia sp. ; Nostoc sp. ; Iningainema pulvinus	NSOR10 ; PCC7804 ; CENA543	Axenic	Brackish ; Freshwater	Baltic Sea ; New Zealand ; Australia ; Brazil	1	VS Mouse	ND/NT	0	1	Via PPs inhibition	ND/NT	0	ND/NT	0	ND/NT	0	ND/NT	0	ND/NT	0	ND/NT	0	ND/NT	0	ND/NT	0	ND/NT	0	ND/NT	0	1	VS Protein phosphatase inhibitor	ND/NT	0	Potent tumor promoter and initiator, Induce the production of intracellular reactive oxygen species ; accumulation on different trophic levels	Inhibit the activity of protein phosphatase 1 and 2A			Meriluoto
Norharmane			1	Alkaloid	Cyclic	NA	Nostocales ; Chroococcales ; Oscillatoriales	Aphanizomenonaceae ; Nostocaceae ; Chroococcaceae ; Oscillatoriaceae ; Coleofasciculaceae	Nodularia ; Anabaena ; Anabaenopsis ; Chroococcus ; Nostoc ; Phormidium ; Geitlerinema ; Cylindrospermum	Nodularia harveyana ; Anabaena cylindrica ; Anabaena inaequalis ; Anabaenopsis siamensis ; Chroococcus minutus ; Nostoc carneum ; Nostoc commune ; Phormidium foveolarum ; Geitlerinema carotinosum ; Nostoc linckia ; Anabaena oryzae ; Oscillatoria limnetica ; Phormidium sp. ; Cylindrospermum sp.	44.85	Monoclonal	Freshwater ; Soil	NA	ND/NT	0	ND/NT	0	ND/NT	0	ND/NT	0	ND/NT	0	ND/NT	0	ND/NT	0	ND/NT	0	ND/NT	0	1	VS Arthrospira laxissima, Anabaena cylindrica, Anabaena variabilis, Anacystis marina, Microcystis aeruginosa, Microcystis viridis, Oscillatoria agardhii ; Chroococcus minutus ; Nostoc carneum ; Nostoc insulare ; Synechocystis aqualitis	ND/NT	0	ND/NT	0	ND/NT	0	1	VS monoamine oxidase, indoleamine 2,3-dioxygenase, nitric oxide synthase, acetylcholinesterase	ND/NT	0	Increase of insulin secretion from islets of Langerhans ; Induction of apoptotic cell death in human neuroblastoma				Volk
Noscomin			2	Terpene	Cyclic	NA	Nostocales	Nostocaceae	Nostoc	Nostoc commune	EAWAG 122b	Environmental sample	Terrestrial	Switzerland	ND/NT	0	ND/NT	0	ND/NT	0	ND/NT	0	ND/NT	0	ND/NT	0	ND/NT	0	ND/NT	0	ND/NT	0	1	VS Staphylococcus epidermidis, Bacillus cereus, Escherichia coli	ND/NT	0	ND/NT	0	ND/NT	0	ND/NT	0	ND/NT	0					Jaki
Nosperin			1	Macrolide		NA	Nostocales	Nostocaceae	Nostoc	Nostoc sp.			Lichen	Iceland ; Canada	ND/NT	0	ND/NT	0	ND/NT	0	ND/NT	0	ND/NT	0	ND/NT	0	ND/NT	0	ND/NT	0	ND/NT	0	ND/NT	0	ND/NT	0	ND/NT	0	ND/NT	0	ND/NT	0	ND/NT	0					Kampa
Nostocarboline			1	Alkaloid	Cyclic	NA	Nostocales	Nostocaceae	Nostoc	Nostoc sp.	78-12A	Axenic	Freshwater	Michigan	ND/NT	0	ND/NT	0	ND/NT	0	ND/NT	0	1	VS L6 rat myoblasts	ND/NT	0	ND/NT	0	ND/NT	0	ND/NT	0	ND/NT	0	ND/NT	0	1	VS Plasmodium falciparum K1, Leishmania donovani	ND/NT	0	1	VS AChE, BChE	1	VS Tryspin					Becher
Nostocine A			1	Alkaloid	Cyclic	NA	Nostocales	Nostocaceae	Nostoc	Nostoc spongiaeforme	TISTR 8159		Freshwater	Thailand	1	VS Mouse, Catharanthus roseus, Daucus carota, Armoracia rusticana	ND/NT	0	ND/NT	0	ND/NT	0	ND/NT	0	ND/NT	0	ND/NT	0	ND/NT	0	1	VS Chlamydomonas reinhardtii, Chlorella pyrenoidosa, Chlorella fusca, Dunaliella tertiolecta, Dunaliella salina	1	VS Anabaena variabilis, Anabaena cylindrica, Nostoc commune, Calothrix sp. , Bacillus subtilis, Escherichia coli, Proteus vulgaris, Serratia marcescens	ND/NT	0	ND/NT	0	ND/NT	0	ND/NT	0	ND/NT	0	violet pigment ; antifeedant activity against Heliothis armigera ; root growth inhibition against Echinochloa crusgalli ; induce ROS synthesis in microalgae				Hirata
Nostocyclopeptides		Nostocyclopeptide A(1-3) Scytonemide A, B	5	Peptide	Cyclic	NRPS-PKS	Nostocales	Nostocaceae ; Scytonemataceae	Nostoc ; Scytonema	Nostoc sp. ; Scytonema hofmanii	ATCC53789 ; XSPORK 13A ; UTEX 1834	Axenic	Symbiont ; Soil	Scotland ; NA	ND/NT	0	ND/NT	0	ND/NT	0	ND/NT	0	1	VS KB cells ; VS LoVo cells	ND/NT	0	ND/NT	0	ND/NT	0	ND/NT	0	0	VS Pseudomonas aeruginosa ; Mycobacterium tuberculosis	0	0	ND/NT	0	ND/NT	0	1	VS 20S proteasome	0	VS trysin, thrombin, plasmin, chymotrypsin, elastase					Golakoti
Nostocyclyne A			1	Cyclophane	Cyclic	NA	Nostocales	Nostocaceae	Nostoc	Nosctoc sp.		Monoclonal	Soil	Israel	ND/NT	0	ND/NT	0	ND/NT	0	ND/NT	0	ND/NT	0	ND/NT	0	ND/NT	0	ND/NT	0	ND/NT	0	1	VS Staphylococcus aureus, Bacilus subtilis	ND/NT	0	ND/NT	0	ND/NT	0	ND/NT	0	ND/NT	0	Weak inhibition of photosynthesis in green alga				Ploutno
Nostodione			1	Alkaloid	Cyclic	NA	Nostocales	Nostocaceae ; Scytonemataceae	Nostoc ; Scytonema	Nosctoc commune ; Scytonema hofmanni		Environmental sample	Terrestrial ; Freshwater	Japan ; USA	1	VS Hemicentrotus pulcherrimus	ND/NT	0	ND/NT	0	ND/NT	0	ND/NT	0	ND/NT	0	ND/NT	0	ND/NT	0	ND/NT	0	ND/NT	0	0	VS Cladosorium herbarum	ND/NT	0	ND/NT	0	1	VS Proteasome	ND/NT	0		Disturbed the mitotic spindle formation of sea-urchin eggs			Kobayashi
Nostofungicidine			1	Lipopeptide	Cyclic	NA	Nostocales	Nostocaceae	Nostoc	Nostoc commune		Environmental sample	Terrestrial	Japan	ND/NT	0	ND/NT	0	ND/NT	0	ND/NT	0	1	VS NFS-60	ND/NT	0	ND/NT	0	ND/NT	0	ND/NT	0	ND/NT	0	1	VS Aspergillus candidus	ND/NT	0	ND/NT	0	ND/NT	0	ND/NT	0					Kajiyama
Nostopeptolides			7	Depsipeptide	Cyclic	NRPS	Nostocales	Nostocaceae	Nostoc	Nostoc sp.	GSV224 ; UK2alml	Axenic	Terrestrial;Marine	India ; Scotland	ND/NT	0	ND/NT	0	ND/NT	0	ND/NT	0	0	Not mentioned	ND/NT	0	ND/NT	0	ND/NT	0	ND/NT	0	ND/NT	0	0	Not mentioned	ND/NT	0	ND/NT	0	ND/NT	0	0	Not mentioned	Antitoxin = inhibit microcystin-induced apoptosis of hepatocytes HEK293	Inhibit the uptake of microcystin by blocking the organic anion-transporters OATP1B1/B3	NA		Liu
Nostophycins			1	Peptide	Cyclic	NRPS-PKS	Nostocales	Nostocaceae	Nostoc	Nostoc sp.	152	Axenic	Freshwater	Finland	ND/NT	0	ND/NT	0	ND/NT	0	ND/NT	0	1	VS L1210	ND/NT	0	ND/NT	0	ND/NT	0	ND/NT	0	0	VS Staphylocuccys aureus, Bacillus subtilis, Escherichia coli	0	VS Aspergillus niger, Candida albicans	ND/NT	0	ND/NT	0	ND/NT	0	ND/NT	0					Fujii
Nostosins			2	Peptide	Linear	NA	Nostocales	Nostocaceae	Nostoc	Nostoc sp.	FSN	Environmental sample	Terrestrial	Iran	ND/NT	0	ND/NT	0	ND/NT	0	ND/NT	0	ND/NT	0	ND/NT	0	ND/NT	0	ND/NT	0	ND/NT	0	ND/NT	0	ND/NT	0	ND/NT	0	ND/NT	0	ND/NT	0	1	VS Trypsin					Liu
Nostoweipeptins			7	Peptide	Cyclic	NA	Nostocales	Nostocaceae	Nostoc	Nostoc sp.	XPORK 5A		Lichen		ND/NT	0	ND/NT	0	ND/NT	0	ND/NT	0	ND/NT	0	ND/NT	0	ND/NT	0	ND/NT	0	ND/NT	0	ND/NT	0	ND/NT	0	ND/NT	0	ND/NT	0	ND/NT	0	ND/NT	0	Antitoxin = inhibit microcystin-induced apoptosis of hepatocytes HEK293	Inhibit the uptake of microcystin by blocking the organic anion-transporters OATP1B1/B3			Liu
Nuiapolide			1	Macrolide	Cyclic	NA	Oscillatoriales	Oscillatoriaceae	Okeania	Okeania plumata		Environmental sample	Marine	Hawaii	ND/NT	0	ND/NT	0	ND/NT	0	ND/NT	0	ND/NT	0	ND/NT	0	ND/NT	0	ND/NT	0	ND/NT	0	ND/NT	0	ND/NT	0	ND/NT	0	ND/NT	0	ND/NT	0	ND/NT	0	Anti-chemotactive activity VS Jurkat cells				Mori
Obyanamide			1	Depsipeptide	Cyclic	NA	Oscillatoriales	Oscillatoriaceae	Lyngbya	Lyngbya confervoides		Environmental sample	Marine	Northern Mariana Islands	ND/NT	0	ND/NT	0	ND/NT	0	ND/NT	0	1	VS KB cells, LoVo cells	ND/NT	0	ND/NT	0	ND/NT	0	ND/NT	0	ND/NT	0	ND/NT	0	ND/NT	0	ND/NT	0	ND/NT	0	ND/NT	0					Williams
Oscillacyclin			1	Peptide	Cyclic	NA	Oscillatoriales	Oscillatoriaceae	Oscillatoria	Oscillatoria agardhii	97 ; CYA128	Monoclonal	Freshwater	Finland	ND/NT	0	ND/NT	0	ND/NT	0	ND/NT	0	ND/NT	0	ND/NT	0	ND/NT	0	ND/NT	0	ND/NT	0	ND/NT	0	ND/NT	0	ND/NT	0	ND/NT	0	ND/NT	0	ND/NT	0					Fujii
Oscillariolide			1	Macrolide	Mixed	NA	Oscillatoriales	Oscillatoriaceae	Oscillatoria	Oscillatoria sp.			Marine	Japan	1	VS fertilized starfish eggs	ND/NT	0	ND/NT	0	ND/NT	0	ND/NT	0	ND/NT	0	ND/NT	0	ND/NT	0	ND/NT	0	ND/NT	0	ND/NT	0	ND/NT	0	ND/NT	0	ND/NT	0	ND/NT	0	Inhibit cell division in fertilized starfish eggs				Murakami
Oscillatorin			1	Peptide	Cyclic	NA	Oscillatoriales	Oscillatoriaceae	Oscillatoria	Oscillatoria agardhii (Planktothrix rubescens)		Monoclonal	Freshwater	Norway	ND/NT	0	ND/NT	0	ND/NT	0	ND/NT	0	ND/NT	0	ND/NT	0	ND/NT	0	ND/NT	0	ND/NT	0	ND/NT	0	ND/NT	0	ND/NT	0	ND/NT	0	ND/NT	0	1	VS Chymotrypsin					Sano
Oxylipins			4	Fatty acid	Linear	Enzymatic oxygenation	Nostocales ; Oscillatoriales ; Chroococcales	Nostocaceae ; Oscillatoriaceae ; Aphanothecaceae	Anabaena ; Oscillatoria ; Nostoc ; Aphanothece	Anabaena flos-aquae ; Oscillatoria sp. ; Nostoc punctiforme ; Anabaena sp. ; Aphanothece sacrum	;; PCC 73102 ; PCC 7120		Marine ; Freshwater ; Terrestrial		ND/NT	0	ND/NT	0	ND/NT	0	ND/NT	0	1	VS 3Y1 rat fibroblast	ND/NT	0	ND/NT	0	ND/NT	0	ND/NT	0	1	VS Micrococcus luteus, Streptomyces lividans, Staphylococcus aureus, Bacillus subtilis	1	VS Saccharomyces cerevisiae, Penicillium chrysogenum	ND/NT	0	ND/NT	0	ND/NT	0	ND/NT	0					Oku
Palau'imide			1	Peptide	Linear	NA	Oscillatoriales	Oscillatoriaceae	Lyngbya	Lyngbya sp.		Environmental sample	Marine	Palau	ND/NT	0	ND/NT	0	ND/NT	0	ND/NT	0	1	VS KB, LoVo	ND/NT	0	ND/NT	0	ND/NT	0	ND/NT	0	ND/NT	0	ND/NT	0	ND/NT	0	ND/NT	0	ND/NT	0	ND/NT	0					Luesch
Palmyramide			1	Depsipeptide	Cyclic	NA	Oscillatoriales	Oscillatoriaceae	Lyngbya	Lyngbya majuscula		Environmental sample	Marine	Palmyra Atoll	ND/NT	0	1	VGSC blocking activity	ND/NT	0	ND/NT	0	1	VS H460	ND/NT	0	ND/NT	0	ND/NT	0	ND/NT	0	ND/NT	0	ND/NT	0	ND/NT	0	ND/NT	0	ND/NT	0	ND/NT	0					Taniguchi
Palmyrrolinone			1	NA	Mixed	NA	Oscillatoriales	Oscillatoriaceae/Gomontiellaceae	Oscillatoria/Hormoscilla	Oscillatoria/Hormoscilla spp.		Assemblage	Marine	Palmyra Atoll	1	VS Biomphalaria glabrata	ND/NT	0	ND/NT	0	ND/NT	0	0	VS H-460, neuro-2a	ND/NT	0	ND/NT	0	ND/NT	0	ND/NT	0	0	MRSA assay	0	VS Candida albicans	ND/NT	0	ND/NT	0	ND/NT	0	ND/NT	0					Pereira
Parguerene			1	Acyl amide	Linear	NA	Oscillatoriales	Oscillatoriaceae	Moorea	Moorea producens		Environmental sample	Marine	Puerto Rico	ND/NT	0	ND/NT	0	ND/NT	0	ND/NT	0	ND/NT	0	ND/NT	0	ND/NT	0	ND/NT	0	ND/NT	0	ND/NT	0	ND/NT	0	ND/NT	0	ND/NT	0	ND/NT	0	ND/NT	0					Mevers
Patellamides		Patellamide A-G Ulithiacyclamide, B, E-G Lissoclinamide 1-10 Ulicyclamide	23	Peptide	Cyclic	Cyanobactin (RiPPs)	Synechococcales	Prochloraceae	Prochloron	Prochloron spp.		Obligate symbiont of an ascidian	Marine	Republic of Palau	ND/NT	0	ND/NT	0	ND/NT	0	ND/NT	0	1	VS L1210 murine leukemia cells , MRC5V1	ND/NT	0	ND/NT	0	ND/NT	0	ND/NT	0	ND/NT	0	ND/NT	0	ND/NT	0	ND/NT	0	ND/NT	0	ND/NT	0	Reverse multi-drug resistance				Schmidt
Phormidolide			1	Macrolide	Mixed	NA	Oscillatoriales	Oscillatoriaceae	Phormidium	Phormidium sp.				Indonesia	1	VS Artemia salina	ND/NT	0	ND/NT	0	ND/NT	0	0	VS NCI's in vitro assay	ND/NT	0	ND/NT	0	ND/NT	0	ND/NT	0	ND/NT	0	ND/NT	0	ND/NT	0	ND/NT	0	ND/NT	0	ND/NT	0					Tidgewell
Phycocyanin	Pc		1	Peptide	Mixed	RiPPs	Oscillatoriales ; Spirulinales ; Nostocales ; Synechococcales ; Chroococcales	Microcoleaceae ; Spirulinaceae ; Oscillatoriaceae ; Aphanizomenonaceae ; Nostocaceae ; Pseudanabaenaceae ; Chroococcaceae ; Hapalosiphonaceae ; Microcystaceae ; Merismopediaceae ; Synechococaceae	Arthrospira ; Spirulina ; Lyngbya ; Phormidium ; Aphanizomenon ; Anabaena ; Arthronema ; Coccochloris ; Mastigocladus ; Microcystis ; Nostoc ; Oscillatoria ; Synechocystis ; Synechococcus	Arthrospira platensis ; Spirulina spp. ; Lyngbya sp. ; Phormidium sp. ; Aphanizomenon flos-aquae ; Anabaena marina ; Anabaena sp. ; Arthronema africanum ; Coccochloris elabens ; Mastigocladus laminosus ; Microcystis sp. ; Nostoc sp. ; Oscillatoria quadripunctulata ; Phormidium fragile ; Spirulina fusiformis ; Spirulina maxima ; Synechocystis sp. ; Synechococcus elongates ; Synechococcus lividus			Freshwater ; Marine		0	VS Mouse	ND/NT	0	ND/NT	0	ND/NT	0	ND/NT	0	1	Reduce edema in mouse	1	Scavenge ROS	ND/NT	0	ND/NT	0	ND/NT	0	ND/NT	0	ND/NT	0	ND/NT	0	ND/NT	0	ND/NT	0	Neuroprotective ; hepatoprotective				Romay
Piricyclamides			4	Peptide	Cyclic	Cyanobactin (RiPPs)	Chroococcales	Microcystaceae	Microcystis	Microcystis aeruginosa	PCC 7005 ; PCC 9432	Axenic	Freshwater	Wisconsin, USA	ND/NT	0	ND/NT	0	ND/NT	0	ND/NT	0	ND/NT	0	ND/NT	0	ND/NT	0	ND/NT	0	ND/NT	0	ND/NT	0	ND/NT	0	ND/NT	0	ND/NT	0	ND/NT	0	ND/NT	0					Leikoski
Pitiamide			2	Fatty acid amide	Linear	NA	Oscillatoriales	Microcoleaceae	Hydrocoleum	Hydrocoleum majus			Marine	Piti Bomb Holes, Guam, Mariana Islands	ND/NT	0	ND/NT	0	ND/NT	0	ND/NT	0	ND/NT	0	ND/NT	0	ND/NT	0	ND/NT	0	ND/NT	0	ND/NT	0	ND/NT	0	ND/NT	0	1	anti-proliferative effects against HCT116 colorectal cancer cells	ND/NT	0	ND/NT	0					Cai
Pitiprolamide			1	Depsipeptide	Cyclic	NA	Oscillatoriales	Oscillatoriaceae	Lyngbya	Lyngbya majuscula		Environmental sample	Marine	Guam	ND/NT	0	ND/NT	0	ND/NT	0	ND/NT	0	1	VS HCT116, MCF7	ND/NT	0	ND/NT	0	ND/NT	0	ND/NT	0	1	VS Mycobacterium tuberculosis, Bacillus cereus	ND/NT	0	ND/NT	0	ND/NT	0	ND/NT	0	ND/NT	0				Weak cytotoxicity	Montaser
Planktocyclin			1	Peptide	Cyclic	NA	Oscillatoriales	Microcoleaceae	Planktothrix	Planktothrix rubescens	H9	Environmental sample	Freshwater	Switzerland	ND/NT	0	ND/NT	0	ND/NT	0	ND/NT	0	ND/NT	0	ND/NT	0	ND/NT	0	ND/NT	0	ND/NT	0	ND/NT	0	ND/NT	0	ND/NT	0	ND/NT	0	ND/NT	0	1	VS Trypin, chymothrypsin					Baumann
Polycavernosides			4	Macrolide	Partial cyclic	NA	Oscillatoriales	Oscillatoriaceae	Okeania	Okeania sp.		Environmental sample	Marine	Punto de Vistas, Puerto Rico	1	By similarity with other polycavernosides which responsible for the deaths of 11 individuals	1	By similarity with other polycavernosides which responsible for the deaths of 11 individuals	ND/NT	0	ND/NT	0	1	standard MTT-bases cell toxicity assay (VS H-460 human lung cancer cell line	ND/NT	0	ND/NT	0	ND/NT	0	ND/NT	0	ND/NT	0	ND/NT	0	ND/NT	0	ND/NT	0	ND/NT	0	ND/NT	0		Neuromuscular junction toxin		Other polycavernosides are isolated from red algae from Pacific collection while polycavernoside D is extracted from an atlantic cyanobacteria ; weak cytotoxicity	Navarro
Porpoisamides			2	Depsipeptide	Cyclic	NA	Oscillatoriales	Oscillatoriaceae	Lyngbya	Lyngbya sp.		Environmental sample	Marine	Florida	ND/NT	0	ND/NT	0	ND/NT	0	ND/NT	0	1	VS HCT116, U2OS	ND/NT	0	ND/NT	0	ND/NT	0	ND/NT	0	ND/NT	0	ND/NT	0	ND/NT	0	ND/NT	0	ND/NT	0	ND/NT	0					Meickle
Prenostodione			1	Alkaloid	Cyclic	NA	Nostocales	Nostocaceae	Nostoc	Nostoc sp.	TAU IL-235	Monoclonal	Freshwater	Israel	ND/NT	0	ND/NT	0	ND/NT	0	ND/NT	0	ND/NT	0	ND/NT	0	ND/NT	0	ND/NT	0	ND/NT	0	ND/NT	0	ND/NT	0	ND/NT	0	ND/NT	0	ND/NT	0	ND/NT	0	UV-absorbing				Ploutno & Carmeli
Prenylagaramides			2	Peptide	Cyclic	Cyanobactin (RiPPs)	Oscillatoriales	Microcoleaceae	Planktothrix	Planktothrix agardhii	NIES-596 ; NIES-205	Axenic ; Non-axenic	Freshwater	The Netherlands ; Japan	ND/NT	0	ND/NT	0	ND/NT	0	ND/NT	0	0	VS P-388 leukemia cells	ND/NT	0	ND/NT	0	ND/NT	0	ND/NT	0	0	VS "several GRAM + et -"	ND/NT	0	ND/NT	0	ND/NT	0	ND/NT	0	0	VS Trypsin, thrombin, plasmin, chymotrypsin, elastase, leucine amino peptidase, papain					Murakami
Prochlorosin			4	Peptide	Cyclic	NA (Lantipeptide)	Synechococcales	Prochloraceae	Prochlorococcus	Prochlorococcus marinus	MIT9313				ND/NT	0	ND/NT	0	ND/NT	0	ND/NT	0	ND/NT	0	ND/NT	0	ND/NT	0	ND/NT	0	ND/NT	0	ND/NT	0	ND/NT	0	ND/NT	0	ND/NT	0	ND/NT	0	ND/NT	0					Tang
Propaenediester			1	Fatty acid amide	Linear	NA	Oscillatoriales	Oscillatoriaceae	Oscillatoria	Oscillatoria sp.	PAC-17-FEB-10-3	Environmental sample	Marine	Isla Canales de Afuera, Panama	ND/NT	0	ND/NT	0	ND/NT	0	ND/NT	0	ND/NT	0	ND/NT	0	ND/NT	0	ND/NT	0	ND/NT	0	ND/NT	0	ND/NT	0	ND/NT	0	ND/NT	0	ND/NT	0	ND/NT	0					Shah
Pukeleimides			7	Alkaloid	Linear	NA	Oscillatoriales	Oscillatoriaceae	Lyngbya	Lyngbya majuscula		Environmental sample	Marine	Hawaii	0	VS mice	ND/NT	0	ND/NT	0	ND/NT	0	ND/NT	0	ND/NT	0	ND/NT	0	ND/NT	0	ND/NT	0	ND/NT	0	ND/NT	0	ND/NT	0	ND/NT	0	ND/NT	0	ND/NT	0					Cardellina II
Puwainaphycins		Puwainaphycin A-G Minutissamide A-L	19	Lipopeptide	Cyclic	NRPS-PKS	Nostocales	Nostocaceae	Anabaena ; Cylindrospermum	Anabaena sp. ; Cylindrospermun alatospurum ; Anabaena minutissima	BQ-16-1 ; CCALA988	Environmental sample ; Monoclonal	Soil	Hawaii ; Canada ; Texas ; Florida	1	VS Artemia salina	ND/NT	0	ND/NT	0	ND/NT	0	1	VS YAC-1; Sp/2 ; HeLa ; Pimary skin fibroblast ; HT-29 ; MDA-MB-435	ND/NT	0	ND/NT	0	ND/NT	0	ND/NT	0	0	VS Mycobacterium smegmatis, Staphylococcus aureus, Enterococcus faecalis, Streptococcus pneumoniae, Acinetobacter baumannii, Escherichia coli, Pseudomonas aeruginosa	ND/NT	0	ND/NT	0	ND/NT	0	ND/NT	0	ND/NT	0	Cardioactive agent which elicits a positive inotropic effect in isolated mouse atria	Cause a fast elevation of intracellular calcium levels which results in necrotic death of the cells			Dittman
Radiosumins			2	Peptide	Mixed	NA	Oscillatoriales ; Chroococcales	Oscillatoriaceae ; Microcystaceae	Plectonema ; Microcystis	Plectonema radiosum ; Microcystis aeruginosa			Freshwater		ND/NT	0	ND/NT	0	ND/NT	0	ND/NT	0	ND/NT	0	ND/NT	0	ND/NT	0	ND/NT	0	ND/NT	0	0	0	0	0	ND/NT	0	ND/NT	0	ND/NT	0	1	VS trypsin, plasmin, thrombin					Matsuda
Samoamide A			1	Peptide	Cyclic	NA	Oscillatoriales	Microcoleaceae	Symploca	Symploca sp.			Marine	American Samoa	ND/NT	0	ND/NT	0	ND/NT	0	ND/NT	0	1	VS NCI H-460 ; HCT-116 ; H125 ; MCF7 ; LNCaP ; OVC5 ; U251N; PANC-1 ; CEM ; CFU-GM	ND/NT	0	ND/NT	0	ND/NT	0	ND/NT	0	ND/NT	0	ND/NT	0	ND/NT	0	ND/NT	0	1	VS DPP4 (weak)	ND/NT	0				Samoamide is broadly cytotoxic to many cancer lines without any remarkable selectivity	Naman
Sanctolide A			1	Macrolide	Cyclic	NA	Oscillatoriales	Oscillatoriaceae	Oscillatoria	Oscillatoria sancta	SAG 74.79	Axenic	Soil	Germany	1	VS Artemia salina	ND/NT	0	ND/NT	0	ND/NT	0	0	VS HT-29, MDA-MB-435	ND/NT	0	ND/NT	0	ND/NT	0	ND/NT	0	0	VS Escherichia coli, Staphylococcus aureus	ND/NT	0	ND/NT	0	ND/NT	0	ND/NT	0	ND/NT	0					Kang
Santacruzamate			1	Carboxilic acid	Linear	NA	Oscillatoriales	Microcoleaceae	Symploca	Symploca sp.	PAC-19-FEB-10-1	Environmental sample	Marine	Panama	ND/NT	0	ND/NT	0	ND/NT	0	ND/NT	0	1	VS HuT-78, HCT116	ND/NT	0	ND/NT	0	ND/NT	0	ND/NT	0	ND/NT	0	ND/NT	0	ND/NT	0	ND/NT	0	1	VS HDAC2, HDAC4, HDAC6	ND/NT	0		Histone deacetylase inhibitor			Pavlik
Saxitoxins	STX		27	Alkaloid	Cyclic	PKS	Nostocales ; Oscillatoriales	Aphanizomenonaceae ; Nostocaceae ; Oscillatoriaceae	Aphanizomenon ; Anabaena ; Lyngbya ; Cylindrospermopsis	Cylindrospermopsis raciborskii ; Anabaena circinalis ; Aphanizomenon ; Raphidiopsis brookii	T3 ; AWQC131C ; NH-5;D9		Freshwater		1	VS mice	1	VS VGSC	ND/NT	0	ND/NT	0	1	VS Neuro-2-a, Vero cells	ND/NT	0	ND/NT	0	ND/NT	0	ND/NT	0	ND/NT	0	ND/NT	0	ND/NT	0	ND/NT	0	ND/NT	0	ND/NT	0	Bind to potassium and calcium channels ; cause paralytic shellfish poisoning (PSP) in human	Blocking neuronal communication by binding to the voltage-gated Na+ channels			Rastogi
Schizokinen			1	Citrate derivative	Linear	NA	Nostocales ; Synechococcales	Nostocaceae ; Synechococcaceae	Anabaena ; Synechococcus	Anabaena ; Synechococcus sp.	PCC 7120 ; PCC 7002		Freshwater ; Marine	NA	ND/NT	0	ND/NT	0	ND/NT	0	ND/NT	0	ND/NT	0	ND/NT	0	ND/NT	0	ND/NT	0	ND/NT	0	ND/NT	0	ND/NT	0	ND/NT	0	ND/NT	0	ND/NT	0	ND/NT	0	Siderophore				Simpson & Neiland
Schizotrin-like		Lyngbyazothrin A-D Pahayokolide A-B Portoamide A-D Schizotrin A Tychonamide A-B	13	Peptide	Cyclic	NA	Synechococcales ; Oscillatoriales	Schizotrichaceae ; Oscillatoriaceae ; Microcoleaceae	Schizothrix ; Lyngbya ; Phormidium ; Tychonema	Schizothrix sp. ; Lyngbya sp. ; Phormidium sp. ; Tychonema sp.	IL-82-2 ; 36.91 ; LEGE 05292 ; CCAP 1462/13	Monoclonal ; Axenic ; Environmental sample ; Unicyanobacterial	Terrestrial ; Epilithic ; Freshwater (periphyton) ; Freshwater ; Waste water	Israel ; Germany ; Florida ; Portugal	1	VS zebrafish embryos	ND/NT	0	ND/NT	0	ND/NT	0	1	VS H460, A498, SK-OV-3, CEM, SK-MEL-28, U251, SKBR3, HT29, MG-63, HCT116, RKO, hCMEC/D3, HaCaT	ND/NT	0	ND/NT	0	ND/NT	0	1	VS Ulothrix sp., Chlamydomonas sp., Chlorella sp. , Chlorella vulgaris, Ankistrodesmus falcatus, Chlamydomonas reinhardtii	1	VS Bacillus subtilis, Escherichia coli, Pseudomonas aeruginosa, Serratia marcescens, Micrococcus flavus, Bacillus megaterium, Nostoc sp., Cylindrospermopsis raciborskii	1	VS Saccharomyces cerevisiae, Candida albicans, Candida tropicalis, Rhodotorula rubra, Sclerotium rolfsii, Rhizoctonia solani, Fusarium oxysporum, Collectotrichum gloeosporioides	1	VS Trypanosoma b. rhodesiense STIB900, Trypanosoma cruzi Tulahuen C4, Leishmania donovani MHOM-ET-67/L82, Plasmodium falciparum K1	ND/NT	0	ND/NT	0	ND/NT	0		Potent mitochondrial activity modulators			Pergament
Scytonemin	SCY		5	Alkaloid	Cyclic	NA	Nostocales ; Chroococcidiopsidales ; Chroococcales ; Oscillatoriales ; Pleurocapsales ; Synechococcales	Nostocaceae ; Aphanothecaceae-Merismopediaceae ; Fortieaceae ; Rivulariaceae ; Chlorogloeopsidaceae ; Chroococcidiopsidaceae ; Chroococcaceae ; Entophysalidaceae ; Hapalosiphonaceae ; Oscillatoriaceae ; Hyellaceae ; Schizotrichaceae ; Scytonemataceae ; Stigonemataceae ; Tolypothrichaceae	Anabaena ; Aphanocapsa/Synechocystis ; Aulosira ; Calothrix ; Chlorogloeopsis ; Chroococcidiopsis ; Chroococcus ; Cylindrospermum ; Diplocolon ; Entiphysalis ; Gloeocapsa ; Hapalosiphon ; Lyngbya ; Nostoc ; Phormidium ; Pleurocapsa ; Rivularia ; Schizothrix ; Scytonema ; Stigonema ; Tolypothrix ; Westiellopsis	Stigonema sp. ; Nostoc punctiforme ; Anabaena variabilis ; Anabaena ambigua ; Aphanocapsa/Synechocystis sp. ; Aulosira fertilissima ; Calothrix sp. ; Calothrix parietina ; Calothrix crustacea ; Chlorogloeopsis sp. ; Chroococcidiopsis sp. ; Chroococcus sp. ; Cylindrospermum sp. ; Diplocolon sp. ; Entophysalis granulosa ; Gloeocapsa sp. ; Hapalosiphon sp. ; Hapalosiphon fontinalis ; Lyngbya sp. ; L…	; ATCC 29133	; Axenic	Freshwater ; Marine ; Root_symbiont ; Terrestrial ; Soil ; Thermal_springs	Oregon ; Autralia ; Mexico ; India ; Switzerland ; Bermuda ; Thailand ; Antartica ; Japan ; China ; Netherlands	0	VS human monocytes via Trypan blue exclusion tests	ND/NT	0	ND/NT	0	ND/NT	0	0	VS monocytes	1	VS PMA-induced mouse ear edema	ND/NT	0	ND/NT	0	ND/NT	0	ND/NT	0	ND/NT	0	ND/NT	0	ND/NT	0	1	VS PLK1 (kinase inhibitory activity) ; recombinant human protein kinase Cβ2 ; CDK1/cyclinB ; GST-Myt1 ; GST-checkpoint kinase 1	ND/NT	0	Pigment ; Photoprotectant + antiproliferative agent	Inhibit PLK1 (enzyme which is important for activation of the cdc25C phosphatase and for the cell entry into mitosis) + no effect on a nonproliferating cell population			Stevenson
Scytonemin A			1	Peptide	Cyclic	NA	Nostocales	Scytonemataceae	Scytonema	Scytonema sp.	U-3-3	Monoclonal	Soil	Marshall Islands	ND/NT	0	ND/NT	0	ND/NT	0	ND/NT	0	1	VS CCRF-CEM	ND/NT	0	ND/NT	0	ND/NT	0	ND/NT	0	1	VS Mycobacterium tanae	ND/NT	0	1	VS Trichomonas vaginalis, Trichomonas fœtus	ND/NT	0	ND/NT	0	ND/NT	0	Calcium antagonist effects, Antiprotist VS Eimeria tenella				Helms
Scytophycins			9	Macrolide	Cyclic	NA	Nostocales	Scytonemataceae	Scytonema	Scytonema mirabile ; Scytonema burmanicum ; Scytonema ocellatum ; Scytonema pseudohofmanni	BY-8-1 ; DO-4-1 ; DD-8-1, FF-65-1, FF-66-3	NA	Terrestrial	Hawaii ; USA	ND/NT	0	ND/NT	0	ND/NT	0	ND/NT	0	1	VS KB cells, human nasopharyngeal carcinoma cells, P-388 lymphocytic leukemia, Lewis lung carcinoma	ND/NT	0	ND/NT	0	ND/NT	0	ND/NT	0	ND/NT	0	1	VS Aspergillus oryzae, Candida albicans, Penicillium notatum, Saccharomyces cerevisiae, Trichophyton mentagrophytes	ND/NT	0	ND/NT	0	ND/NT	0	ND/NT	0				Monomer of Swinholide-type	Carmeli
Scytoscalarol			1	Terpene	Cyclic	NA	Nostocales	Scytonemataceae	Scytonema	Scytonema sp.	UTEX 1163		NA	NA	ND/NT	0	ND/NT	0	ND/NT	0	ND/NT	0	1	VS Vero cells	ND/NT	0	ND/NT	0	ND/NT	0	ND/NT	0	1	VS Bacillus anthracis, Staphylococcus aureus, Escherichia coli, Mycobacterium tuberculosis	1	VS Candida albicans	ND/NT	0	ND/NT	0	ND/NT	0	ND/NT	0					Mo
Semiplenamides			9	Fatty acid amide	Linear	NA	Oscillatoriales	Oscillatoriaceae	Lyngbya	Lyngbya semiplena ; Lyngbya majuscula		Environmental sample	Marine	Papua New Guinea ; Singapore	1	VS Artemia salina	ND/NT	0	ND/NT	0	ND/NT	0	ND/NT	0	ND/NT	0	ND/NT	0	ND/NT	0	ND/NT	0	ND/NT	0	ND/NT	0	ND/NT	0	ND/NT	0	ND/NT	0	ND/NT	0	Affinity for rat cannabinoid receptors (CB1) ; inhibitor of the anandamide membrane transporter (AMT)				Han
Serinolamides			2	Fatty acid amide	Linear	NA	Oscillatoriales	Oscillatoriaceae	Lyngbya	Lyngbya majuscula	PNG 5-22-05-3	Environmental sample	Marine	New Ireland, Papua New Guinea, Guam	ND/NT	0	ND/NT	0	ND/NT	0	ND/NT	0	ND/NT	0	ND/NT	0	ND/NT	0	ND/NT	0	ND/NT	0	ND/NT	0	ND/NT	0	ND/NT	0	ND/NT	0	ND/NT	0	ND/NT	0	Affinity for human cannabinoid receptors (CB1)				Shah
Somocystinamides	ScA	Somocystinamide A Laucysteinamide A	2	Polyketide	Linear	NA	Oscillatoriales-Synechococcales	Oscillatoriaceae-Schizotrichaceae ; Microcoleaceae	Lyngbya-Schizothrix ; Caldora	Lyngbya majuscula-Schizothrix sp. ; Caldora penicillata		Assemblage	Marine	Fiji ; Northern Mariana Islands	ND/NT	0	ND/NT	0	ND/NT	0	ND/NT	0	1	VS Neuro-2a ; H-460	ND/NT	0	ND/NT	0	ND/NT	0	ND/NT	0	ND/NT	0	ND/NT	0	ND/NT	0	1	in vivo, VS neuroblastoma tumors	ND/NT	0	ND/NT	0	Induce apoptosis via caspase-8-dependent mecanisms				Nogle
Spiroidesin			1	Lipopeptide	Linear	NA	Nostocales	Nostocaceae	Anabaena	Anabaena spiroides		Environmental sample	Freshwater	Thailand	ND/NT	0	ND/NT	0	ND/NT	0	ND/NT	0	ND/NT	0	ND/NT	0	ND/NT	0	ND/NT	0	ND/NT	0	1	VS Microcystis aeruginosa	ND/NT	0	ND/NT	0	ND/NT	0	ND/NT	0	ND/NT	0					Kaya
Spumigins			10	Peptide	Linear	NRPS	Nostocales	Aphanizomenonaceae ; Nostocaceae	Nodularia ; Anabaena	Nodularia spumigena ; Anabaena compacta	CCY 9414; AV1 ; NIES-835		Marine;Freshwater	Baltic Sea ; Japan	ND/NT	0	ND/NT	0	ND/NT	0	ND/NT	0	ND/NT	0	ND/NT	0	ND/NT	0	ND/NT	0	ND/NT	0	ND/NT	0	ND/NT	0	ND/NT	0	ND/NT	0	ND/NT	0	1	VS Trypsin, thrombin, plasmin, cathepsin B					Dittman
Sterols			NA	Terpene	Cyclic	NA	Nostocales ; Oscillatoriales ; Chroococcales	Nostocaceae ; Aphanizomenonaceae ; Microcoleaceae ; Scytonemataceae ; Microchaetaceae ; Oscillatoriaceae ; Microcystaceae	Anabaena ; Nostoc ; Nodularia ; Arthrospira ; Scytonema ; Anacystis ; Fremyella ; Phormidium ; Microcystis	Anabaena hallensis ; Anabaena sp. ; Nostoc sp. ; Nodularia sp. ; Arthrospira maxima ; Scytonema sp. ; Anacystis nidulans ; Fremyella dilosiphon ; Phormidium luridum ; Microcystis aeruginosa			Soil ; Freshwater ; Terrestrial ; Epilithic	Vietnam ; Israel	ND/NT	0	ND/NT	0	ND/NT	0	ND/NT	0	ND/NT	0	ND/NT	0	ND/NT	0	ND/NT	0	ND/NT	0	ND/NT	0	ND/NT	0	ND/NT	0	ND/NT	0	ND/NT	0	ND/NT	0	Maintening membrane integrity, stability, permeability				Reitz & Hamilton
Sulfolipids			25	Glycolipid	Linear	NA	Oscillatoriales ; Nostocales	Oscillatoriaceae ; Scytonemaceae ; Rivulariaceae ; Nostocaceae	Lyngbya ; Phormidium ; Oscillatoria ; Scytonema ; Calothrix ; Anabaena	Lyngbya lagerhimii ; Phormidium tenue ; Phormidium cebennse ; Oscillatoria raciborskii ; Scytonema burmanicum ; Calothrix elenkinii ; Anabaena variabilis ; Oscillatoria raoi ; Scytonema sp.		Unialgal		Hawaii ; Palau	ND/NT	0	ND/NT	0	ND/NT	0	ND/NT	0	ND/NT	0	ND/NT	0	ND/NT	0	1	VS HIV-1	ND/NT	0	ND/NT	0	ND/NT	0	ND/NT	0	ND/NT	0	ND/NT	0	ND/NT	0	Anti HIV	Induces suppression of virus cytopathic effects		Structural component of the chloroplast membranes	Gustafson
Suomilides			3	Glycolipopeptide	Linear	NA	Nostocales	Nostocaceae	Nostoc	Nostoc spumigena ; Nostoc sp.	HKVV ; IL-235	Monoalgal	Marine ; Freshwater	Baltic sea ; Israel	ND/NT	0	ND/NT	0	ND/NT	0	ND/NT	0	ND/NT	0	ND/NT	0	ND/NT	0	ND/NT	0	ND/NT	0	ND/NT	0	ND/NT	0	ND/NT	0	ND/NT	0	ND/NT	0	1	VS trypsin, plasmin, thrombin					Fujii
Swinholide-type		Ankaraholide A, B Samholide A-I Swinholide A	12	Macrolide	Cyclic	NA	Oscillatoriales ; Nostocales	Coleofasciculaceae ; Microcoleaceae ; Oscillatoriaceae ; Nostocaceae	Geitlerinema ; Symploca ; Phormidium ; Nostoc	Geitlerinema sp. ; Symploca sp. ; Phormidium sp. ; Nostoc sp.	UHCC 0451	Monoalgal	Marine	Madagascar ; Fiji ; American Samoa	ND/NT	0	ND/NT	0	ND/NT	0	ND/NT	0	1	VS NCI-H460, neuro-2a cells, MDA-MB-435	ND/NT	0	ND/NT	0	ND/NT	0	ND/NT	0	ND/NT	0	ND/NT	0	ND/NT	0	ND/NT	0	ND/NT	0	ND/NT	0		Disrupting actin cytoskeleton			Tidgewell
Tantazoles			7	Alkaloid	Mixed	NA	Nostocales	Scytonemataceae	Scytonema	Scytonema mirabile		Environmental sample	Terrestrial	Hawaii, USA	ND/NT	0	ND/NT	0	ND/NT	0	ND/NT	0	1	VS murine solid tumor	ND/NT	0	ND/NT	0	ND/NT	0	ND/NT	0	ND/NT	0	ND/NT	0	ND/NT	0	ND/NT	0	ND/NT	0	ND/NT	0					Carmeli
Taveuniamides			11	Lipid	Linear	PKS	Oscillatoriales-Synechococcales	Oscillatoriaceae-Schizotrichaceae	Lyngbya-Schizothrix	Lyngbya majuscula-Schizothrix sp.		Assemblage	Marine	Fiji	1	VS Artemia salina	ND/NT	0	ND/NT	0	ND/NT	0	ND/NT	0	ND/NT	0	ND/NT	0	ND/NT	0	ND/NT	0	ND/NT	0	ND/NT	0	ND/NT	0	ND/NT	0	ND/NT	0	ND/NT	0					Williamson
Thiopalmyrone			1	NA	Cyclic	NA	Oscillatoriales	Oscillatoriaceae-Gomontiellaceae	Oscillatoria-Hormoscilla	Oscillatoria-Hormoscilla spp.		Assemblage	Marine	Palmyra Atoll	1	VS Biomphalaria glabrata	ND/NT	0	ND/NT	0	ND/NT	0	0	VS H-460, neuro-2a	ND/NT	0	ND/NT	0	ND/NT	0	ND/NT	0	0	MRSA assay	0	VS Candida albicans	ND/NT	0	ND/NT	0	ND/NT	0	ND/NT	0					Pereira
Tjipanazoles			15	Alkaloid	Cyclic	NA	Nostocales	Tolypothrichaceae	Tolypothrix	Tolypothrix tjipanasensis	DB-1-1	Monoclonal	Soil	Florida	ND/NT	0	ND/NT	0	ND/NT	0	ND/NT	0	1	Weak VS Leukemia and solid tumor cells	ND/NT	0	ND/NT	0	ND/NT	0	ND/NT	0	ND/NT	0	1	VS rice blast et leaf rust wheat	ND/NT	0	0	Inactive against tumor implanted in mice	0	VS protein kinase C	ND/NT	0					Bonjouklian
Tolybyssidins			2	Peptide	Cyclic	NA	Nostocales	Tolypothrichaceae	Tolypothrix	Tolypothrix byssoidea	EAWAG 195	Monoclonal	Epililithic	Nepal	ND/NT	0	ND/NT	0	ND/NT	0	ND/NT	0	ND/NT	0	ND/NT	0	ND/NT	0	ND/NT	0	ND/NT	0	ND/NT	0	1	VS Candida albicans	ND/NT	0	ND/NT	0	ND/NT	0	ND/NT	0					Jaki
Tolypodiol			1	Terpene	Cyclic	NA	Nostocales	Tolypothrichaceae	Tolypothrix	Tolypothix nodosa	HT-58-2	Monoclonal	Soil	Pohnpei	ND/NT	0	ND/NT	0	ND/NT	0	ND/NT	0	ND/NT	0	1	Mouse ear edema assay	ND/NT	0	ND/NT	0	ND/NT	0	ND/NT	0	ND/NT	0	ND/NT	0	ND/NT	0	ND/NT	0	ND/NT	0					Prinsep
Tolyporphins			10	Glycosylated porphenoid		NA	Nostocales	Tolypothrichaceae	Tolypothrix	Tolypothrix nodosa	HT-58-2	Monoclonal	Soil	Pohnpei	ND/NT	0	ND/NT	0	ND/NT	0	ND/NT	0	1	VS vinblastine resistant subline	ND/NT	0	ND/NT	0	ND/NT	0	ND/NT	0	ND/NT	0	ND/NT	0	ND/NT	0	ND/NT	0	ND/NT	0	ND/NT	0	Can reverse multidrug resistance in cancer cell lines + act as photosensitizers				Prinsep
Toyocamycin			2	Nucleoside	Cyclic	NA	Nostocales	Tolypothrichaceae	Tolypothrix	Tolypothrix tennuis	BN-7-4	Monoclonal	Freshwater	Hawaii	ND/NT	0	ND/NT	0	ND/NT	0	ND/NT	0	1	VS KB	ND/NT	0	ND/NT	0	ND/NT	0	ND/NT	0	ND/NT	0	1	VS Candida albicans	ND/NT	0	ND/NT	0	ND/NT	0	ND/NT	0					Stewart
Trichamides			1	Peptide	Cyclic	Cyanobactin (RiPPs)	Oscillatoriales	Microcoleaceae	Trichodesmium	Trichodesmium erythraeum	ISM101	Non-axenic	Marine	NA	ND/NT	0	0	VS mice	ND/NT	0	ND/NT	0	0	VS HCT-116 ; CEM-TART	ND/NT	0	ND/NT	0	0	VS anti-human immunodeficiency virus	ND/NT	0	0	VS Staphylococcus aureus, Enterococcus faecium	0	VS Candida albicans	ND/NT	0	ND/NT	0	ND/NT	0	ND/NT	0					Sudek
Tricholides			2	Polyketide	Cyclic	PKS	Oscillatoriales	Microcoleaceae	Trichodesmium	Trichodesmium thiebautii		Assemblage	Marine	Texas	ND/NT	0	ND/NT	0	ND/NT	0	ND/NT	0	1	VS Neuro-2A	ND/NT	0	ND/NT	0	ND/NT	0	ND/NT	0	0	VS Staphylococcus aureus, Pseudomonas aeruginosa, Escherichia coli	ND/NT	0	ND/NT	0	ND/NT	0	ND/NT	0	ND/NT	0					Bertin
Trichophycin			3	Polyketide	Linear	PKS	Oscillatoriales	Microcoleaceae	Trichodesmium	Trichodesmium thiebautii		Bloom	Marine	Padre Island, Corpus Christi, Texas, USA	ND/NT	0	ND/NT	0	ND/NT	0	ND/NT	0	1	VS murine neuroblastoma cell line Neuro-2A ; HCT-116 cells	ND/NT	0	ND/NT	0	ND/NT	0	ND/NT	0	ND/NT	0	ND/NT	0	ND/NT	0	1	VS murine neuroblastoma cell line Neuro-2A ; HCT-116 cells	ND/NT	0	ND/NT	0		NA			Bertin
Trunkamides		Patellin 1-6 Trunkamide	7	Peptide	Cyclic	Cyanobactin (RiPPs)	Synechococcales	Prochloraceae	Prochloron	Prochloron sp.	06037A	Obligate symbiont of an ascidian	Marine		ND/NT	0	ND/NT	0	ND/NT	0	ND/NT	0	ND/NT	0	ND/NT	0	ND/NT	0	ND/NT	0	ND/NT	0	ND/NT	0	ND/NT	0	ND/NT	0	ND/NT	0	ND/NT	0	ND/NT	0			Preclinial antitumor candidate		Donia
Tubercidin			2	Nucleoside	Cyclic	NA	Nostocales	Tolypothrichaceae	Tolypothrix	Tolypothrix byssoidea ; Scytonema saleyeriense var. indica ; Plectonema radiosum ; Tolypothrix distorta	H-6-2 ; CV-14-1 ; DF-6-1 ; BL-11-2	Monoclonal	Epilithic ; Freshwater ; Terrestrial	Hawaii ; South Africa ; Fiji	ND/NT	0	ND/NT	0	ND/NT	0	ND/NT	0	1	VS KB, NIH/3T3, P-388	ND/NT	0	ND/NT	0	ND/NT	0	ND/NT	0	ND/NT	0	ND/NT	0	ND/NT	0	ND/NT	0	ND/NT	0	ND/NT	0	Microtubule-stabilizing agent	Probably act by disruption of nucleic acid structure following incorporation ; microtubule stabilizer			Barchi
Tumonoic acid			9	Depsipeptide	Linear	NA	Oscillatoriales-Synechococcales ; Oscillatoriales	Oscillatoriaceae-Schizotrichaceae ; Oscillatoriaceae	Lyngbya-Schizothrix ; Lyngbya ; Blennothrix	Lyngbya majuscula-Schizothrix calcicola ; Lyngbya majuscula ; Blennothrix cantharidosmum		Assemblage ; Monoclonal	Marine	Guam ; Papua New Guinea	ND/NT	0	ND/NT	0	ND/NT	0	ND/NT	0	0	NA	ND/NT	0	ND/NT	0	ND/NT	0	ND/NT	0	0	VS Vibrio harveyi	ND/NT	0	ND/NT	0	ND/NT	0	ND/NT	0	ND/NT	0	Inhibition of Quorum sensing (VS Vibrio harveyi)				Harrigan
Ulongamides			6	Depsipeptide	Cyclic	NA	Oscillatoriales	Oscillatoriaceae	Lyngbya ; Moorea	Lyngbya sp. ; Moorea bouillonii			Marine	Palau ; Papua New Guinea	1	VS Artemia salina	ND/NT	0	ND/NT	0	ND/NT	0	1	VS Neuro-2a mouse blastoma cells, LoVo cells	ND/NT	0	ND/NT	0	ND/NT	0	ND/NT	0	ND/NT	0	ND/NT	0	ND/NT	0	ND/NT	0	ND/NT	0	ND/NT	0					Luesch
Ulongapeptin			1	Depsipeptide	Cyclic	NA	Oscillatoriales	Oscillatoriaceae	Lyngbya	Lyngbya sp.	VP755	Environmental sample	Marine	Palau	ND/NT	0	ND/NT	0	ND/NT	0	ND/NT	0	1	VS KB	ND/NT	0	ND/NT	0	ND/NT	0	ND/NT	0	ND/NT	0	ND/NT	0	ND/NT	0	ND/NT	0	ND/NT	0	ND/NT	0					Williams
Unnarmycin D			1	Depsipeptide	Cyclic	NA	Oscillatoriales	Microcoleaceae	Trichodesmium	Trichodesmium thiebautii		Assemblage	Marine	Texas	ND/NT	0	ND/NT	0	ND/NT	0	ND/NT	0	0	VS HCT-116, neuro-2A	ND/NT	0	ND/NT	0	ND/NT	0	ND/NT	0	0	VS Staphylococcus aureus, Pseudomonas aeruginosa, Escherichia coli	ND/NT	0	ND/NT	0	ND/NT	0	ND/NT	0	ND/NT	0				This molecule was first characterized in Photobacterium sp., which is not a cyanobacteria	Bertin
Urumamide			1	Depsipeptide	Cyclic	NA	Oscillatoriales	Oscillatoriaceae	Okeania	Okeania sp.		NA	Marine	Japan	ND/NT	0	ND/NT	0	ND/NT	0	ND/NT	0	1	VS HeLa, HL60	ND/NT	0	ND/NT	0	ND/NT	0	ND/NT	0	ND/NT	0	ND/NT	0	ND/NT	0	ND/NT	0	ND/NT	0	1	VS chymotrypsin					Kanamori
Venturamides			2	Peptide	Cyclic	RiPPs	Oscillatoriales	Oscillatoriaceae	Oscillatoria	Oscillatoria sp.		Environmental sample	Marine	Panama	ND/NT	0	ND/NT	0	ND/NT	0	ND/NT	0	1	VS Vero cells, MCF-7 cells	ND/NT	0	ND/NT	0	ND/NT	0	ND/NT	0	ND/NT	0	ND/NT	0	1	VS W2 Plasmodium falciparum, Trypanosoma cruzi, Leishmania donovani	ND/NT	0	ND/NT	0	ND/NT	0					Linington
Viridamides			2	Lipopeptide	Linear	NRPS-PKS	Oscillatoriales	Oscillatoriaceae	Oscillatoria	Oscillatoria nigroviridis	OSC3L		Marine	Panama	ND/NT	0	ND/NT	0	ND/NT	0	ND/NT	0	ND/NT	0	ND/NT	0	ND/NT	0	ND/NT	0	ND/NT	0	ND/NT	0	ND/NT	0	1	VS Trypansoma cruzi, Leishmania mexicana, Plasmodium falciparum	ND/NT	0	ND/NT	0	ND/NT	0					Simmons
Viridisamide			1	Peptide	Linear	Cyanobactin (RiPPs)	Oscillatoriales	Oscillatoriaceae	Oscillatoria	Oscillatoria nigroviridis	PCC 7112	NA	Soil	San Francisco, USA	ND/NT	0	ND/NT	0	ND/NT	0	ND/NT	0	ND/NT	0	ND/NT	0	ND/NT	0	ND/NT	0	ND/NT	0	ND/NT	0	ND/NT	0	ND/NT	0	ND/NT	0	ND/NT	0	ND/NT	0					Leikoski
Volatile organic compounds	VOC		1	Terpene	Cyclic	MEP pathway	Chroococcales ; Nostocales ; Synechococcales : Oscillatoriales	Microcystaceae ; Nostocaceae ; Aphanizomenonaceae ; Rivulariaceae ; Chamaesiphonaceae ; Pseudoanabaenaceae ; Oscillatoriaceae ; Microcoleaceae ; Coelosphaeriaceae	Microcystis ; Anabaena ; Aphanizonemon ; Calothrix ; Cylindrospermum ; Cylindrospermopsis ; Geitleribactron ; Limnothrix ; Nodularia ; Nostoc ; Oscillatoria ; Phormidium ; Planktothix ; Pseudanabaena ; Snowella ; Trichormus	Microcystis sp. ; Anabaena sp. ; Aphanizonemon sp. ; Calothrix sp. ; Cylindrospermum sp. ; Cylindrospermopsis sp. ; Geitleribactron sp. ; Limnothrix sp. ; Nodularia sp. ; Nostoc sp. ; Oscillatoria sp. ; Phormidium sp. ; Planktothix sp. ; Pseudanabaena sp. ; Snowella sp. ; Trichormus sp.		NA	Freshwater ; Marine ; Root_symbiont ; Terrestrial ; Soil	NA	ND/NT	0	ND/NT	0	ND/NT	0	ND/NT	0	ND/NT	0	ND/NT	0	ND/NT	0	ND/NT	0	ND/NT	0	1	VS Microcystis NIES-103	ND/NT	0	ND/NT	0	ND/NT	0	ND/NT	0	ND/NT	0	Volatile component ; action on grazers			Product of the carotenoid fermantation	Suurnäkki
Westiellamide-like		Dendroamide A-C Nostocyclamide, M Raocyclamide A-B Tenueclyclamide A-D Westiellamide	12	Peptide	Cyclic	Cyanobactin (RiPPs)	Nostocales ; Oscillatoriales	Hapalosiphonaceae ; Nostocaceae ; Stigonemataceae ; Oscillatoriaceae	Westiellopsis ; Nostoc ; Stigonema ; Oscillatoria	Westiellopsis prolifica ; Nostoc sp. ; Stigonema dendroideum ; Oscillatoria raoi ; Nostoc spongiaeforme var. tenue	EN-3-1 ; 31 ; IA-45-3 ; IL-76-1-2 ; str. Carmeli	Unialgal ; Environmental sample	Terrestrial ; Soil ; Epilithic	Hawaii ; Israel	1	VS Brachionus calyciflorus	ND/NT	0	ND/NT	0	ND/NT	0	1	VS KB, LoVo cell lines, Paracentrotus lividus (sea urchin embryos), MCF-7/ADR	ND/NT	0	ND/NT	0	ND/NT	0	1	VS Navicula minima, Nannochloris coccoides	1	VS Anabaena P-9, Anabaena sp., Synechococcus sp., Synechocystis sp	0	VS Saccharomyces cerevisiae	ND/NT	0	1	VS MDR-cell lines	ND/NT	0	ND/NT	0	P-glycoprotein inhibition				Prinsep
Wewakamide A			1	Depsipeptide	Cyclic	NA	Oscillatoriales	Oscillatoriaceae	Lyngbya	Lyngyba semiplena		Environmental sample	Marine	Papua New Guinea	1	VS Artemia salina	ND/NT	0	ND/NT	0	ND/NT	0	0	VS neuro-2a, H460	ND/NT	0	ND/NT	0	ND/NT	0	ND/NT	0	ND/NT	0	ND/NT	0	ND/NT	0	ND/NT	0	ND/NT	0	ND/NT	0					Han
Wewakazoles			2	Peptide	Cyclic	NA	Oscillatoriales	Oscillatoriaceae	Lyngbya ; Moorea	Lyngbya majuscula ; Moorea producens		Environmental sample	Marine	Papua New Guinea ; Red Sea	ND/NT	0	ND/NT	0	ND/NT	0	ND/NT	0	1	VS H460, MCF7	ND/NT	0	ND/NT	0	ND/NT	0	ND/NT	0	ND/NT	0	ND/NT	0	ND/NT	0	ND/NT	0	ND/NT	0	ND/NT	0				Belonged to the cyanobactin class	Nogle
Wewakpeptins			4	Lipopeptide	Cyclic	NA	Oscillatoriales	Oscillatoriaceae	Lyngbya	Lyngbya semiplena		Environmental sample	Marine	Papua New Guinea	ND/NT	0	ND/NT	0	ND/NT	0	ND/NT	0	1	VS NCI-H460, Neuro-2a	ND/NT	0	ND/NT	0	ND/NT	0	ND/NT	0	ND/NT	0	ND/NT	0	ND/NT	0	ND/NT	0	ND/NT	0	ND/NT	0					Han
Yanucamides			2	Lipopeptide	Cyclic	NA	Oscillatoriales-Synechococcales	Oscillatoriaceae-Schizotrichaceae	Lyngbya-Schizothrix	Lyngbya majuscula-Schizothrix sp.		Assemblage	Marine	Fiji	1	VS Artemia salina	ND/NT	0	ND/NT	0	ND/NT	0	ND/NT	0	ND/NT	0	ND/NT	0	ND/NT	0	ND/NT	0	ND/NT	0	ND/NT	0	ND/NT	0	ND/NT	0	ND/NT	0	ND/NT	0					Tidgewell
Ypaoamide			1	Peptide	Linear	NA	Oscillatoriales	Oscillatoriaceae	Lyngbya	Lyngbya majuscula		Environmental sample	Marine	Guam	ND/NT	0	ND/NT	0	ND/NT	0	ND/NT	0	ND/NT	0	ND/NT	0	ND/NT	0	ND/NT	0	ND/NT	0	ND/NT	0	ND/NT	0	ND/NT	0	ND/NT	0	ND/NT	0	ND/NT	0	Herbivore antifeedant				Nagle
Β-N-méthylamino-L-alanine	BMAA		1	Amino acid	Linear	NA	Nostocales ; Chroococcales ; Oscillatoriales ; Synechococcales ; Chroococcidiopsidales ; Pleurocapsales	Nostocaceae ; Microcystaceae ; Microcoleaceae ; Prochloraceae ; Merismopediaceae ; Synechococcaceae ; Chroococcidiopsidaceae ; Hyellaceae ; Oscillatoriaceae ; Aphanizomenonaceae ; Rivulariaceae ; Chlorogloeopsidaceae ; Hapalosiphonaceae ; Scytonemataceae	Anabaena ; Microcystis ; Nostoc ; Planktothrix ; Prochlorococcus ; Synechocystis ; Synechococcus ; Chroococcidiopsis ; Myxosarcina ; Lyngbya ; Plectonema ; Phormidium ; Symploca ; Trichodesmium ; Aphanizomenon ; Cylindrospermopsis ; Nodularia ; Calothrix ; Chlorogloeopsis ; Fischerella ; Scytonema	Nostoc sp. ; Microcystis sp. ; Prochlorococcus marinus ; Synechocystis sp. ; Synechococcus sp. ; Chroococcidiopsis indica ; Myxosarcina brumensis ; Myxosarcina concinna ; Lyngbya majuscula ; Planktothrix agardhii ; Plectonema sp. ; Phormidium sp. ; Symploca sp. ; Trichodesmium thiebautii ; Trichodesmium sp. ; Anabaena sp. ; Anabaena variabilis ; Aphanizomenon flos-aquae ; Cylindrospermopsis racib…	PCC 9305 ; PCC 73102 ; PCC 7422		Symbiont ; Freshwater ; Marine ; Brackish ; Soil ; Hot spring		ND/NT	0	1	VS VGSC	ND/NT	0	ND/NT	0	ND/NT	0	ND/NT	0	ND/NT	0	ND/NT	0	ND/NT	0	ND/NT	0	ND/NT	0	ND/NT	0	ND/NT	0	ND/NT	0	ND/NT	0	Potent causative agent for certain neurodegenerative diseases	Motor system disorder, glutamate agonist, increasing the intracellular concentration of calcium in neurons and inducing neuronal activity by hyperexcitation			Rastogi
[truncated: 1 more columns]
