# Supplementary material for: Natural Products from Cyanobacteria: Focus on Beneficial Activities
Source: Mar Drugs. 2019 May 30;17(6):320. doi: 10.3390/md17060320 (PMC6627551; doi:10.3390/md17060320)
Supplement: Supplementary file 1 [file marinedrugs-17-00320-s001.zip › Demay et al_supp data_S1_Amino acid sequences of cyanopeptolin-like family.xlsx]

## Sheet: Feuil1
	Amino acid sequences of the cyanopeptolin-like family
			Core aa sequence						Side chain sequence
Ref	Strain	Variant name	1st residue	2nd	3rd	4th	5th	6th	7th	8th	9th
Bonjouklian_1996	Microchaete loktakensis	A90720A	L-Thr	L-Arg	L-Ahp	L-Leu	L-N-MeTyr	L-Val	D-Leu	3-O-sulfated R-glycerate moiety		Ahp: 3-amino-6-hydroxy-2-piperidone
Harada_1993	Microcystis aeruginosa M228	Aeruginopeptin 228-A	Thr	Tyr	Ahp	Thr	N-MePhe	Ile	Gln	Hpla
Harada_1993	Microcystis aeruginosa M228	Aeruginopeptin 228-B	Thr	ThTyr	Ahp	Thr	N-MePhe	Ile	Gln	Hpla
Harada_2001	Microcystis cells (environmental sample)	Aeruginopeptin 917S-A	Thr	Tyr	Ahp	Leu	N-MeTyr	Ile	Gln	Hpla		Hpla : 4-hydroxyphenyl-lactic acid
Harada_2001	Microcystis cells (environmental sample)	Aeruginopeptin 917S-B	Thr	ThTyr	Ahp	Leu	N-MeTyr	Ile	Gln	Hpla		ThTyr : Tetrahydroxytyrosine
Harada_2001	Microcystis cells (environmental sample)	Aeruginopeptin 917S-C	Thr	Leu	Ahp	Leu	N-MeTyr	Ile	Gln	Hpla
Harada_1993	Microcystis aeruginosa TAC 95	Aeruginopeptin 95-A	Thr	Tyr	Ahp	Thr	N-MePhe	Ile	Gln	Thr	Hpla
Harada_1993	Microcystis aeruginosa TAC 95	Aeruginopeptin 95-B	Thr	ThTyr	Ahp	Thr	N-MePhe	Ile	Gln	Thr	Hpla
Fujii_2002	Anabaena sp. strain 202a2	Anabaenopeptilide 202A	L-Thr	L-Hty	L-Ahp	L-Thr	L-N-diMeTyr	L-Ile	L-Glu	N-formyl L-Pro		Hty : Homotyrosine
Fujii_2002	Anabaena sp. strain 202a2	Anabaenopeptilide 202B	L-Thr	L-Hty	L-Ahp	L-Thr	L-N-Chloro-MeTyr		L-Glu	N-formyl L-Pro
Fujii_2002	Anabaena sp. strain 90	Anabaenopeptilide 90A	L-Thr	L-Hty	L-Ahp	L-Thr	L-N-diMeTyr	L-Ile	L-Gln	N-formyl
Fujii_2002	Anabaena sp. strain 90	Anabaenopeptilide 90B	L-Thr	L-Hty	L-Ahp	L-Thr	L-N-Chloro-MeTyr	L-Ile	L-Gln	N-formyl
Okumura_2009	Planktothrix agardhii CYA 126/8	Cyanopeptolin 880	Thr	Hty	Ahp	Ile	N-Phe	Ile	2-Ome-GA			2-Ome-GA : E-O-methyl-D-glyceric acid residue
Von Elert_2015	Microcystis aeruginosa NIVA CYA 43	Cyanopeptolin 954	L-Thr	L-Leu	L-Ahp	L-Phe	L-N-chloro-MeTyr	L-Val	Gln
Okumura_2009	Planktothrix agardhii CYA 126/8	Cyanopeptolin 960	Thr	Hty	Ahp	Ile	N-Phe	Ile	sulfated 2-Ome-GA
Martin_1993	Microcystis sp. PCC 7806	Cyanopeptolin A	L-Thr	L-Arg	Ahp	L-Leu	N-MePhe	L-Val	L-Asp	HA		HA : Hexanoic acid
Martin_1993	Microcystis sp. PCC 7806	Cyanopeptolin B	L-Thr	L-Lys	Ahp	L-Leu	N-MePhe	L-Val	L-Asp	HA
Martin_1993	Microcystis sp. PCC 7806	Cyanopeptolin C	L-Thr	L-N-MeLys	Ahp	L-Leu	N-MePhe	L-Val	L-Asp	HA
Martin_1993	Microcystis sp. PCC 7806	Cyanopeptolin D	L-Thr	L-N-diMeLys	Ahp	L-Leu	N-MePhe	L-Val	L-Asp	HA
Jakobi_1995	Microcystis sp. (enviromental sample)	Cyanopeptolin S	L-Thr	L-Arg	Ahp	L-Ile	L-N-MePhe	L-Ile	SulfGlc			SulfGlc : Sulphated glyceric acid
Jakobi_1996	Microcystis aeruginosa (enviromental sample)	Cyanopeptolin SS	L-Thr	L-Arg	Ahp	L-Ile	L-N-MePhe	L-Ile	diSulfGlc
Choi_2008	Aphanocapsa sp. KNU MAL CB071	Cyanopeptoline CB071	L-Thr	L-Arg	L-Ahp	L-Ile	L-N,O-diMeTyr	L-Val	Glu	HA
Matern_2003	Scytonema hofmanni PCC 7110	Hofmannolin	Thr	Tyr	Ahp	O-MeTyr	N-MeTyr	Val	Glu	Hmv		Hmv : 2-hydroxy-3-methylvaleric acid
Mehner_2008	Nostoc insulare	Insulapeptolide A	Hmp	L-Leu	Ahp	L-Ile	N-MeTyr	L-Val	Acetic acid	L-Citrulline		Hmp : 3-hydroxy-4-methyl-proline
Mehner_2008	Nostoc insulare	Insulapeptolide B	Hmp	L-Leu	Ahp	L-Ile	N-MeTyr	L-allo-Ile	Acetic acid	L-Citrulline
Mehner_2008	Nostoc insulare	Insulapeptolide C	Hmp	L-Leu	Ahp	L-Ile	L-N,O-diMeTyr	L-Val	Acetic acid	L-Citrulline
Mehner_2008	Nostoc insulare	Insulapeptolide D	Hmp	L-Leu	Ahp	L-Ile	L-N,O-diMeTyr	L-allo-Ile	Acetic acid	L-Citrulline
Mehner_2008	Nostoc insulare	Insulapeptolide E	L-Thr	L-Hphe	Ahp	L-Thr	L-N-MeTyr	L-allo-Ile	L-Ser	L-Pro	BA	Hphe : Homophenylalanine
Mehner_2008	Nostoc insulare	Insulapeptolide F	L-Thr	L-Hphe	Ahp	L-Thr	L-N-MeTyr	L-Val	L-Ser	L-Pro	BA
Mehner_2008	Nostoc insulare	Insulapeptolide G	L-Thr	L-Hphe	Ahp	L-Thr	L-N-MePhe	L-Val	L-Ser	L-Pro	BA
Mehner_2008	Nostoc insulare	Insulapeptolide H	L-Thr	L-Hphe	Ahp	L-Thr	L-N-MePhe	L-allo-Ile	L-Ser	L-Pro	BA
Gallegos_2018	Symploca sp.	Jizanpeptin A	L-Thr	L-Lys	L-Ahp	L-Ile	L-N,O-diMeBrTyr	L-Ile	D-Val	Gac-sulfate		Gac-sulfate : 3-Osulfated glyceric acid
Gallegos_2018	Symploca sp.	Jizanpeptin B	L-Thr	L-Lys	L-Ahp	L-Ile	L-N,O-diMeBrTyr	L-Ile	D-Val	Mgs		Mgs : 2-O-methylated glyceric acid sulfate
Gallegos_2018	Symploca sp.	Jizanpeptin C	L-Thr	L-Lys	L-Ahp	L-Ile	L-N,O-diMeBrTyr	L-Ile	L-Val	Mgs
Gallegos_2018	Symploca sp.	Jizanpeptin D	L-Thr	L-Lys	L-Ahp	L-Ile	L-N,O-diMeBrTyr	L-Ile	L-Ile	Mgs
Gallegos_2018	Symploca sp.	Jizanpeptin E	L-Thr	L-Arg	L-Ahp	L-Ile	L-N,O-diMeBrTyr	L-Ile	D-Val	Mgs
Taori_2008	Lyngbya sp.	Kempopeptin A	L-Thr	L-Leu	Ahp	L-Phe	L-N-MeTyr	L-Val	L-Thr	L-Pro
Taori_2008	Lyngbya sp.	Kempopeptin B	L-Thr	L-Lys	Ahp	L-Ile	L-N,O-diMeBrTyr	L-Val	L-Val	BA		BA : butanoic acid
Iwasaki_2014	Lyngbya sp. (assemblage)	Kurahamide	L-Thr	L-Abu	Ahp	L-Phe	L-N-MeTyr	L-Val	L-Thr	2(Ala-Ba)		Abu : 2-amino-2-butenoic acid
Plaza&Bewley_2006	Oscillatoria sp.	Largamide D	L-Thr	L-Leu	Ahp	L-Thr	L-N-MeBrTyr	L-Val	L-Val	L-Ala	L-Ahppa	D-GA		GA : Glyceric acid
Plaza&Bewley_2006	Oscillatoria sp.	Largamide E	L-Thr	L-Leu	Ahp	L-Thr	L-N-MeClTyr	L-Val	L-Val	L-Ala	L-Ahppa	D-GA		Ahppa : 2-amino-5-(4'-hydroxyphenyl)pentanoic acid
Plaza&Bewley_2006	Oscillatoria sp.	Largamide F	L-Thr	L-Tyr	Ahp	L-Thr	L-N-MeBrTyr	L-Val	L-Val	L-Ala	L-Ahppa	D-GA
Plaza&Bewley_2006	Oscillatoria sp.	Largamide G	L-Thr	L-hTyr	Ahp	L-Thr	L-N-MeBrTyr	L-Val	L-Val	L-Ala	L-Ahppa	D-GA
Kwan_2009	Lyngbya semiplena	Lyngbyastatin 10	Thr	Abu	Ahp	Phe	N-MeBrTyr	Val	Val	BA
Matthew_2007	Lyngbya semiplena	Lyngbyastatin 4	Thr	Abu	Ahp	Phe	N-MeTyr	Val	Hty	Gas
Taori_2007	Lyngbya semiplena	Lyngbyastatin 5	Thr	Abu	Ahp	Phe	N-MeTyr	Val	Hty	Ga
Taori_2007	Lyngbya semiplena	Lyngbyastatin 6	Thr	Abu	Amp	Phe	N-MeTyr	Val	Hty	GasNa		Amp : 3-amino-6-methoxy- 2-piperidone
Taori_2007	Lyngbya semiplena	Lyngbyastatin 7	Thr	Abu	Ahp	Phe	N-MeTyr	Val	Gln	HA		Gas : glyceric acid sulfate
Kwan_2009	Lyngbya semiplena	Lyngbyastatin 8	Thr	Abu	Ahp	Phe	N-MeTyr	Val	Val	Ac
Kwan_2009	Lyngbya semiplena	Lyngbyastatin 9	Thr	Abu	Ahp	Phe	N-MeTyr	Val	Val	BA
Tsukamoto_1993	Microcystis aeruginosa NO- 15-1840	Microcystilide A	L-Thr	L-Tyr	Ahp	L-Leu	L-N-MeTyr	L-Ile	L-Gln	D-p-OH-Plac		D-p-OH-Plac : p-hydroxyphenyllactate
Murakami_1997	Microcystis viridis NIES-103	Micropeptin 103	L-Thr	L-Gln	L-Ahp	L-Phe	L-N-MeTrp	L-Val	Gly	HA
Ishida_1997	Microcystis aeruginosa NIES-478	Micropeptin 478-A	L-Thr	L-Arg	L-Ahp	L-Ile	L-N-MeClTyr	L-Ile	D-GaS
Ishida_1997	Microcystis aeruginosa NIES-478	Micropeptin 478-B	L-Thr	L-Arg	L-Ahp	L-Ile	L-N-MeClTyr	L-Ile	D-GadiS
Ishida_1998	Microcystis aeruginosa NIES-88	Micropeptin 88-A	L-Thr	L-Tyr	L-Ahp	L-Val	L-N-MePhe	L-Ile	L-Glu
Ishida_1998	Microcystis aeruginosa NIES-88	Micropeptin 88-B	L-Thr	L-Glu	L-Ahp	L-Val	L-N-MePhe	L-Ile	L-Glu	L-Tyr	Ba
Ishida_1998	Microcystis aeruginosa NIES-88	Micropeptin 88-C	L-Thr	L-Tyr	L-Ahp	L-Val	L-N-MePhe	L-Ile	L-Glu	L-Tyr	Ba
Ishida_1998	Microcystis aeruginosa NIES-88	Micropeptin 88-D	L-Thr	HcAla	L-Ahp	L-Val	L-N-MePhe	L-Ile	L-Glu	L-Tyr	Ba
Ishida_1998	Microcystis aeruginosa NIES-88	Micropeptin 88-E	L-Thr	L-Leu	L-Ahp	L-Val	L-N-MePhe	L-Ile	L-Glu	L-Tyr	Ba
Ishida_1998	Microcystis aeruginosa NIES-88	Micropeptin 88-F	L-Thr	L-Tyr	L-Ahp	L-Val	L-N-MePhe	L-Ile	L-O-MeGlu
Ishida_1995	Microcystis aeruginosa NIES-90	Micropeptin 90	L-Thr	Arg	Ahp	L-Phe	N-MeTyr	Val	Gas
Okino_1993	Microcystis aeruginosa NIES-100	Micropeptin A	L-Thr	L-Lys	Ahp	L-Leu	N-MeTyr	Val	L-Glu	OA
Okino_1993	Microcystis aeruginosa NIES-100	Micropeptin B	L-Thr	L-Lys	Ahp	L-Leu	N-MeTyr	Val	L-Glu	HA
Adiv_2010	Microcystis aeruginosa (enviromental sample)	Micropeptin DR1006	L-Thr	L-Leu	Ahp	L-Leu	N-MePhe	L-Ile	L-Gln	Hpla
Adiv_2010	Microcystis aeruginosa (enviromental sample)	Micropeptin DR1056	L-Thr	L-Tyr	Ahp	L-Leu	N-MePhe	L-Ile	L-Gln	Hpla
Adiv_2010	Microcystis aeruginosa (enviromental sample)	Micropeptin DR1060	L-Thr	L-Tyr	Ahp	L-Leu	N-MePhe	L-Ile	L-Gln	Hpla
Ploutno_2002	Microcystis aeruginosa	Micropeptin EI964	L-Thr	L-Arg	L-Ahp	L-Phe	L-N-MeTyr	L-Ile	L-Asp	BA
Ploutno_2002	Microcystis aeruginosa	Micropeptin EI992	L-Thr	L-Arg	L-Ahp	L-Phe	L-N-MeTyr	L-Ile	L-Asp	Ac		Ac : acetic acid
Lifshits_2011	Microcystis sp. (enviromental sample)	Micropeptin GH979	L-Thr	L-Leu	L-Ahp	L-Ile	L-N-MePhe	L-Val	L-Asp	Hpla
Lifshits_2011	Microcystis sp. (enviromental sample)	Micropeptin HA983	L-Thr	L-Gln	L-Ahp	L-Phe	L-N-MeClTyr	L-Ile	L-Gln	Ac
Lodin_2013	Microcystis aeruginosa (enviromental sample)	Micropeptin HH960	L-Thr	L-Leu	Apo	L-Leu	L-N-MePhe	L-Val	L-Asn	Hpla		Apo : 3-amino-5- piperiden-2-one
Lodin_2013	Microcystis aeruginosa (enviromental sample)	Micropeptin HH978	L-Thr	L-Leu	Ahp	L-Leu	L-N-MePhe	L-Val	L-Asn	Hpla
Lodin_2013	Microcystis aeruginosa (enviromental sample)	Micropeptin HH992	L-Thr	L-Leu	Mpc	L-Leu	L-N-MePhe	L-Val	L-Asn	Hpla		Mpc : 5-methoxypyrrolidine-2-carboxyamide
Lifshits_2011	Microcystis sp. (enviromental sample)	Micropeptin HM978	L-Thr	L-Leu	L-Ahp	L-Ile	L-N-MePhe	L-Val	L-Asn	Hpla
Elkobi_2015	Microcystis spp.	Micropeptin KB1046	L-Thr	HcAla	Ahp	L-Val	L-N-MePhe	L-Ile	L-Gln	Hpla		HcAla : 3-(7-hydoxycyclohex-2-enyl)-alanyl
Elkobi_2015	Microcystis spp.	Micropeptin KB1048	L-Thr	L-Arg	Amp	L-Ile	L-N-MeClTyr	L-Ile	4-Ome-Asp	HA
Elkobi_2015	Microcystis spp.	Micropeptin KB928	L-Thr	L-Arg	Ahp	L-Val	L-N-MePhe	L-Ile	L-Asp	BA
Elkobi_2015	Microcystis spp.	Micropeptin KB956	L-Thr	L-Arg	Amp	L-Val	L-N-MePhe	L-Ile	4-Ome-Asp	BA
Elkobi_2015	Microcystis spp.	Micropeptin KB970A	L-Thr	L-Arg	Ahp	L-Val	L-N-MePhe	L-Ile	4-Ome-Asp	HA
Elkobi_2015	Microcystis spp.	Micropeptin KB970B	L-Thr	L-Arg	Amp	L-Val	L-N-MePhe	L-Ile	L-Asp	HA
Elkobi_2015	Microcystis spp.	Micropeptin KB970C	L-Thr	L-Arg	Amp	L-Val	L-N-MePhe	L-Val	4-Ome-Asp	HA
Elkobi_2015	Microcystis spp.	Micropeptin KB984	L-Thr	L-Arg	Amp	L-Val	L-N-MePhe	L-Ile	4-Ome-Asp	HA
Elkobi_2015	Microcystis spp.	Micropeptin KB992	L-Thr	L-Leu	Amp	L-Ile	L-N-MePhe	L-Val	L-Asn	D-Hpla
Thorskov_2014	Microcystis sp. (enviromental sample)	Micropeptin KR1002	L-Thr	HcAla	Ahp	L-Phe	L-N-MeTyr	L-Val	L-Gln	BA
Thorskov_2014	Microcystis sp. (enviromental sample)	Micropeptin KR1030	L-Thr	HcAla	Ahp	L-Phe	L-N-MeTyr	L-Val	L-Gln	HA
Thorskov_2014	Microcystis sp. (enviromental sample)	Micropeptin KR998	L-Thr	L-Tyr	Ahp	L-Phe	L-N-MeTyr	L-Val	L-Gln	BA
Lifshits_2012	Microcystis aeruginosa (enviromental sample)	Micropeptin KT1042	L-Thr	L-Tyr	L-Ahp	L-allo-Ile	L-N-MePhe	L-Val	L-Gln	L-Hpla
Beresovsky_2006	Microcystis sp. (enviromental sample)	Micropeptin KT946	L-Thr	L-Hty	L-Ahp	L-Ile	L-N-MePhe	L-Ile	L-GA-3-sulfate			L-GA-3-sulfate : Glyceric acid 3 sulfate
Vegman_2013	Microcystis spp.	Micropeptin LH1021	L-Thr	L-Gln	Ahp	L-Phe	L-N-MeTyr	L-Val	L-Thr	L-Gly	HA
Vegman_2013	Microcystis spp.	Micropeptin LH1048	L-Thr	L-Arg	Ahp	L-Phe	L-N-MeTyr	L-Val	L-Glu	OA		OA : octanoic acid
Vegman_2013	Microcystis spp.	Micropeptin LH1062	L-Thr	L-Arg	Ahp	L-Phe	L-N-MeTyr	L-Val	L-O-MeGlu	OA
Vegman_2013	Microcystis spp.	Micropeptin LH911A	L-Thr	L-Arg	Ahp	L-Ile	L-N-MePhe	L-Val	L-GA-3-sulfate
Vegman_2013	Microcystis spp.	Micropeptin LH911B	L-Thr	L-Arg	Ahp	L-Val	L-N-MePhe	L-Ile	L-GA-3-sulfate
Vegman_2013	Microcystis spp.	Micropeptin LH911C	L-Thr	L-N-MeLys	Ahp	L-Ile	L-N-MePhe	L-Ile	L-GA-3-sulfate
Vegman_2013	Microcystis spp.	Micropeptin LH920	L-Thr	L-Gln	Ahp	L-Phe	L-N-MeTyr	L-Val	L-Gly	HA
Vegman_2013	Microcystis spp.	Micropeptin LH925	L-Thr	L-N-Me2Lys	Ahp	L-Ile	L-N-MePhe	L-Ile	L-GA-3-sulfate
Zafrir_2010	Microcystis sp. (enviromental sample)	Micropeptin MM836	L-Thr	L-Leu	Ahp	L-Phe	L-N-MePhe	L-Ile	D-GA
Zafrir_2010	Microcystis sp. (enviromental sample)	Micropeptin MM850	L-Thr	L-Leu	Amp	L-Phe	L-N-MePhe	L-Ile	D-GA
Zafrir_2010	Microcystis sp. (enviromental sample)	Micropeptin MM916	L-Thr	L-Leu	Ahp	L-Phe	L-N-MePhe	L-Ile	D-GA-3-sulfate
Zafrir_2010	Microcystis sp. (enviromental sample)	Micropeptin MM932	L-Thr	L-Leu	Ahp	L-Phe	L-N-MeTyr	L-Ile	D-GA-3-sulfate
Zafrir_2010	Microcystis sp. (enviromental sample)	Micropeptin MM978	L-Thr	L-Gln	Ahp	L-Phe	L-N-MeTyr	L-Ile	L-Thr	oA
Reshef_2001	Microcystis aeruginosa (IL-215)	Micropeptin SD1002	L-Thr	L-Tyr	L-Ahp	L-Ile	L-N-MeTrp	L-Val	L-Asp	HA
Reshef_2001	Microcystis aeruginosa (IL-215)	Micropeptin SD944	L-Thr	L-Lys	L-Ahp	L-Ile	L-N-MeTyr	L-Val	L-Asp	HA
Reshef_2001	Microcystis aeruginosa (IL-215)	Micropeptin SD979	L-Thr	L-Tyr	L-Ahp	L-Ile	L-N-MeTyr	L-Val	L-Asp	HA
Reshef_2001	Microcystis aeruginosa (IL-215)	Micropeptin SD999	L-Thr	L-Arg	L-Ahp	L-Ile	L-N-MeKyn	L-Val	L-Asp	HA		Kyn : kynurenine
Banker_1999	Microcystis sp. (environmental sample)	Micropeptin SF909	L-Thr	L-Gln	L-Ahp	L-Leu	L-N-MeTyr	L-Ile	Hpla
Banker_1999	Microcystis sp. (environmental sample)	Micropeptin SF995	L-Thr	L-Arg	L-Ahp	L-Ile	L-N-MeTrp	L-Val	L-Asp	HA
Kodani_1999	unknown	Micropeptin T1	L-Thr	L-Tyr	L-Ahp	L-Phe	L-N-MeTrp	L-Val	L-Glu	HA
Kodani_1999	unknown	Micropeptin T2	L-Thr	L-Lys	L-Ahp	L-Phe	L-N-MeTrp	L-Val	L-Glu	HA
Okano_1999	Microcystis aeruginosa	Micropeptin T-20	L-Thr	L-Phe	L-Ahp	L-Phe	L-N-MeTyr	L-Ile	D-GA-phosphate
Gunasekera_2009	Dichothrix utahensis (assemblage)	Molassamide	L-Thr	L-Abu	L-Ahp	L-Phe	L-N-MeTyr	L-Val	L-Thr	BA
Kaya_1996	Nostoc sp.	Nostocyclin	L-Thr	L-Hse	L-Ahp	L-Phe	L-N-MeTyr	L-Val	L-Hse	L-Ile	D-Hpla	Hse : homoserine
Okino_1997	Nostoc minutum NIES-26	Nostopeptin A	Hmp	L-Leu	Ahp	L-Ile	L-N-MeTyr	L-Ile	L-Gln	BA
Okino_1997	Nostoc minutum NIES-26	Nostopeptin B	Hmp	L-Leu	Ahp	L-Ile	L-N-MeTyr	L-Ile	L-Gln	Ac
Ploutno_2002	Microcystis aeruginosa NIVA CYA 43	Nostopeptin BN920	Thr	Leu	Ahp	Phe	N-MeTyr	Val	Gln
Fuji_2000	Oscillatoria agardhii (strain 97 and CYA128)	Oscillapeptilide 97-A	L-Thr	L-Leu	Ahp	L-Phe	L-N,O-diMeTyr	L-Ile	L-Gln	L-N-AcPro
Fuji_2000	Oscillatoria agardhii (strain 97 and CYA128)	Oscillapeptilide 97-B	L-Thr	L-Leu	Ahp	L-Phe	L-N-MeTyr	L-Ile	L-Gln	L-N-AcPro
Shin_1995	Oscillatoria agardhii NIES-204	Oscillapeptin A	L-Thr	Hty	Ahp	L-Ile	L-N,O-diMeTyr	L-Ile	Hty	Mgs
Itou_1999	Oscillatoria agardhii NIES-204	Oscillapeptin B	L-Thr	Mhty	Ahp	L-Ile	L-N,O-diMeTyr	L-Ile	Hty	Mgs		Mhty : 7-methylhomotyrosine
Itou_1999	Oscillatoria agardhii NIES-205	Oscillapeptin C	L-Thr	HcAla	Amp	L-Ile	L-N-MePhe	L-Ile	Hty	MGA		MGA : 2-O-methylglyceric acid
Itou_1999	Oscillatoria agardhii NIES-205	Oscillapeptin D	L-Thr	HcAla	Ahp	L-Ile	L-N-MePhe	L-Ile	Hty	Mgs
Itou_1999	Oscillatoria agardhii NIES-205	Oscillapeptin E	L-Thr	Hty	Ahp	L-Ile	L-N-MePhe	L-Ile	Hty	Mgs
Itou_1999	Oscillatoria agardhii NIES-596	Oscillapeptin F	L-Thr	L-Lys	Ahp	L-Ile	L-N-MePhe	L-Ile	Hty	Mgs
Sano_1996	Oscillatoria agardhii	Oscillapeptin G	L-Thr	L-Leu	Ahp	L-Thr	N-MeTyr	L-Ile	L-Gln	Hty	GA
Blom_2003	Planktothrix rubescens	Oscillapeptin J	L-Thr	L-Arg	L-Ahp	L-Thr	L-N-MeTyr	L-allo-Ile	L-Tyr	GA
Grach_2003	Planktothrix rubescens	Planktopeptin BL1061	L-Thr	L-Leu	Ahp	L-Thr	L-N,O-diMeTyr	L-Ile	L-Gln	L-Leu	D-GA
Grach_2003	Planktothrix rubescens	Planktopeptin BL1125	L-Thr	L-Leu	Ahp	L-Thr	L-N,O-diMeTyr	L-Ile	L-Gln	Hty	D-GA
Grach_2003	Planktothrix rubescens	Planktopeptin BL843	L-Thr	L-Leu	Ahp	L-Thr	L-N,O-diMeTyr	L-Ile	Glu-gamma-lactam
Matthew_2008	Lyngbya confervoides	Pompanopeptin A	L-Thr	L-Arg	Ahp	L-Ile	L-N,O-diMeBrTyr	L-Val	Met(O)	BA		Met(O): methionine sulfoxide
Matern_2001	Scytonema hofmanni PCC 7110	Scyptolin A	L-Thr	L-Leu	Ahp	L-Thr	L-N-MeClTyr	L-Val	L-Thr	L-Ala	BA
Matern_2001	Scytonema hofmanni PCC 7110	Scyptolin B	L-Thr	L-Leu	Ahp	L-Thr	L-N-MeClTyr	L-Val	L-Thr	2(L-Ala--BA)
Nogle_2001	L.majuscula-Schizothrix sp. (assemblage)	Somamide A	L-Thr	Abu	Ahp	L-Phe	L-N-MeTyr	L-Val	L-Met(O)	HA
Nogle_2001	L.majuscula-Schizothrix sp. (assemblage)	Somamide B	L-Thr	Abu	Ahp	L-Phe	L-N-MeTyr	L-Val	L-Gln	BA
Kang_2012	Stigonema sp.	Stigonemapeptin	L-Thr	Abu	Ahp	L-Phe	L-N-MeTyr	L-Val	L-Gln	FormylPro
Linington_2008	Symploca sp.	Symplocamide A	L-Thr	L-Cit	L-Ahp	L-Ile	L-N,O-diMeBrTyr	L-Val	L-Gln	BA		Cit: Citrulline
Williams_2002	Symploca sp.	Tasipeptin A	L-Thr	L-Leu	Ahp	L-Leu	L-N-MePhe	L-Val	L-Val	BA
Williams_2002	Symploca sp.	Tasipeptin B	L-Thr	L-Leu	Ahp	L-Leu	L-N-MePhe	L-Val	BA
Harrigan_1999	Symploca hydnoides	Symplostatin 2	L-Thr	Abu	Ahp	L-Phe	L-N-MeTyr	L-Val	L-Met(O)	L-Ile
Flahive_2011	Dolabella auricularia	Dolastatin 13	Thr	Abu	Ahp	Phe	N-MeTyr	Val	Val
			Thr: 96% ; Hmp: 4%	Abu : 8.7% ; Arg:19% ; HcAla: 4.3% ; Hty: 6.6% ; Leu: 25% ; Gln: 4.5% ; Tyr: 11.7%	Ahp: 92% ; Amp: 6.7%	Ile : 30% ; Leu: 14.6% ; Phe: 27.7% ; Thr: 16.8% ; Val: 10.2%	L-N-MeTYr: 58% ; L-N-Phe: 37%	Val: 46.7% ; Ile: 51.8%
		Type sequence	Thr	[Leu|Arg|Tyr]	Ahp	[Ile|Phe|Thr|Leu|Val]	N-Me[Tyr|Phe]	[Val|Ile]	Variable side chain
